# Supplementary material for: Observing animals and humans: dogs target their gaze to the biological information in natural scenes
Source: PeerJ. 2020 Dec 16;8:e10341. doi: 10.7717/peerj.10341 (PMC7749655; doi:10.7717/peerj.10341)
Supplement: Supplemental Information 1 — Family and kennel dogs’ eye gaze data (ms) towards the stimulus images’ areas of interest. [file peerj-08-10341-s001.xlsx]

## Sheet: Tornqvist_et al_dog data_2020
Day	Subject	Group	Stimuluscategory	Eye	AOI	AOI Size (px)	Gaze time (ms)
1	1	kennel	Paired dogs	Right	head right	34561	0.0
1	1	kennel	Paired dogs	Left	head right	34561	0.0
2	1	kennel	Paired dogs	Right	head right	34561	125.0
2	1	kennel	Paired dogs	Left	head right	34561	0.0
1	1	kennel	Paired dogs	Right	head left	28672	0.0
1	1	kennel	Paired dogs	Left	head left	28672	0.0
2	1	kennel	Paired dogs	Right	head left	28672	0.0
2	1	kennel	Paired dogs	Left	head left	28672	100.1
1	1	kennel	Paired dogs	Right	objects	252790	1842.2
1	1	kennel	Paired dogs	Left	objects	252790	8.4
2	1	kennel	Paired dogs	Right	objects	252790	241.6
2	1	kennel	Paired dogs	Left	objects	252790	175.1
1	1	kennel	Paired dogs	Right	object right	154337	0.0
1	1	kennel	Paired dogs	Left	object right	154337	8.4
2	1	kennel	Paired dogs	Right	object right	154337	216.6
2	1	kennel	Paired dogs	Left	object right	154337	49.9
1	1	kennel	Paired dogs	Right	object left	93065	1733.9
1	1	kennel	Paired dogs	Left	object left	93065	0.0
2	1	kennel	Paired dogs	Right	object left	93065	25.0
2	1	kennel	Paired dogs	Left	object left	93065	125.2
1	1	kennel	Paired dogs	Right	image	400200	3008.2
1	1	kennel	Paired dogs	Left	image	400200	50.0
2	1	kennel	Paired dogs	Right	image	400200	2016.5
2	1	kennel	Paired dogs	Left	image	400200	324.7
1	1	kennel	Paired dogs	Right	head right	21753	0.0
1	1	kennel	Paired dogs	Left	head right	21753	0.0
2	1	kennel	Paired dogs	Right	head right	21753	166.7
2	1	kennel	Paired dogs	Left	head right	21753	0.0
1	1	kennel	Paired dogs	Right	head left	22547	16.7
1	1	kennel	Paired dogs	Left	head left	22547	58.2
2	1	kennel	Paired dogs	Right	head left	22547	0.0
2	1	kennel	Paired dogs	Left	head left	22547	0.0
1	1	kennel	Paired dogs	Right	objects	165898	1825.4
1	1	kennel	Paired dogs	Left	objects	165898	75.0
2	1	kennel	Paired dogs	Right	objects	165898	474.9
2	1	kennel	Paired dogs	Left	objects	165898	116.5
1	1	kennel	Paired dogs	Right	object right	61625	0.0
1	1	kennel	Paired dogs	Left	object right	61625	0.0
2	1	kennel	Paired dogs	Right	object right	61625	466.5
2	1	kennel	Paired dogs	Left	object right	61625	83.2
1	1	kennel	Paired dogs	Right	object left	102256	1825.4
1	1	kennel	Paired dogs	Left	object left	102256	75.0
2	1	kennel	Paired dogs	Right	object left	102256	0.0
2	1	kennel	Paired dogs	Left	object left	102256	33.2
1	1	kennel	Paired dogs	Right	image	402204	2141.5
1	1	kennel	Paired dogs	Left	image	402204	392.2
2	1	kennel	Paired dogs	Right	image	402204	725.0
2	1	kennel	Paired dogs	Left	image	402204	841.4
1	1	kennel	Paired wild animals	Right	head right	25403	83.4
1	1	kennel	Paired wild animals	Left	head right	25403	16.6
2	1	kennel	Paired wild animals	Right	head right	25403	41.8
2	1	kennel	Paired wild animals	Left	head right	25403	83.3
1	1	kennel	Paired wild animals	Right	head left	25385	0.0
1	1	kennel	Paired wild animals	Left	head left	25385	0.0
2	1	kennel	Paired wild animals	Right	head left	25385	0.0
2	1	kennel	Paired wild animals	Left	head left	25385	0.0
1	1	kennel	Paired wild animals	Right	object right	108438	125.1
1	1	kennel	Paired wild animals	Left	object right	108438	233.2
2	1	kennel	Paired wild animals	Right	object right	108438	341.8
2	1	kennel	Paired wild animals	Left	object right	108438	150.1
1	1	kennel	Paired wild animals	Right	object left	75994	441.7
1	1	kennel	Paired wild animals	Left	object left	75994	8.3
2	1	kennel	Paired wild animals	Right	object left	75994	0.0
2	1	kennel	Paired wild animals	Left	object left	75994	158.2
1	1	kennel	Paired wild animals	Right	objects	183752	575.0
1	1	kennel	Paired wild animals	Left	objects	183752	241.5
2	1	kennel	Paired wild animals	Right	objects	183752	333.5
2	1	kennel	Paired wild animals	Left	objects	183752	308.4
1	1	kennel	Paired wild animals	Right	image	401650	1416.8
1	1	kennel	Paired wild animals	Left	image	401650	699.6
2	1	kennel	Paired wild animals	Right	image	401650	975.0
2	1	kennel	Paired wild animals	Left	image	401650	874.7
1	1	kennel	Landscape wild animal	Right	head	2567	283.5
1	1	kennel	Landscape wild animal	Left	head	2567	8.2
2	1	kennel	Landscape wild animal	Right	head	2567	0.0
2	1	kennel	Landscape wild animal	Left	head	2567	0.0
1	1	kennel	Landscape wild animal	Right	object	12588	275.4
1	1	kennel	Landscape wild animal	Left	object	12588	24.8
2	1	kennel	Landscape wild animal	Right	object	12588	458.9
2	1	kennel	Landscape wild animal	Left	object	12588	0.0
1	1	kennel	Landscape wild animal	Right	image	401650	2016.7
1	1	kennel	Landscape wild animal	Left	image	401650	491.6
2	1	kennel	Landscape wild animal	Right	image	401650	1841.3
2	1	kennel	Landscape wild animal	Left	image	401650	249.7
1	1	kennel	Paired dogs	Right	head right	32211	8.3
1	1	kennel	Paired dogs	Left	head right	32211	0.0
2	1	kennel	Paired dogs	Right	head right	32211	150.0
2	1	kennel	Paired dogs	Left	head right	32211	0.0
1	1	kennel	Paired dogs	Right	head left	32225	8.4
1	1	kennel	Paired dogs	Left	head left	32225	0.0
2	1	kennel	Paired dogs	Right	head left	32225	16.8
2	1	kennel	Paired dogs	Left	head left	32225	99.7
1	1	kennel	Paired dogs	Right	object right	109617	499.9
1	1	kennel	Paired dogs	Left	object right	109617	0.0
2	1	kennel	Paired dogs	Right	object right	109617	808.5
2	1	kennel	Paired dogs	Left	object right	109617	0.0
1	1	kennel	Paired dogs	Right	object left	95708	683.6
1	1	kennel	Paired dogs	Left	object left	95708	0.0
2	1	kennel	Paired dogs	Right	object left	95708	150.2
2	1	kennel	Paired dogs	Left	object left	95708	108.0
1	1	kennel	Paired dogs	Right	objects	203520	1242.0
1	1	kennel	Paired dogs	Left	objects	203520	0.0
2	1	kennel	Paired dogs	Right	objects	203520	975.2
2	1	kennel	Paired dogs	Left	objects	203520	108.0
1	1	kennel	Paired dogs	Right	image	401650	1499.8
1	1	kennel	Paired dogs	Left	image	401650	149.8
2	1	kennel	Paired dogs	Right	image	401650	1208.3
2	1	kennel	Paired dogs	Left	image	401650	208.0
1	1	kennel	Single wild animal	Right	head	61074	100.1
1	1	kennel	Single wild animal	Left	head	61074	775.4
2	1	kennel	Single wild animal	Right	head	61074	0.0
2	1	kennel	Single wild animal	Left	head	61074	433.2
1	1	kennel	Single wild animal	Right	object	132972	983.8
1	1	kennel	Single wild animal	Left	object	132972	1183.8
2	1	kennel	Single wild animal	Right	object	132972	8.4
2	1	kennel	Single wild animal	Left	object	132972	508.2
1	1	kennel	Single wild animal	Right	image	401650	1658.5
1	1	kennel	Single wild animal	Left	image	401650	1816.6
2	1	kennel	Single wild animal	Right	image	401650	266.1
2	1	kennel	Single wild animal	Left	image	401650	1183.5
1	1	kennel	Landscape wild animal	Right	head	1525	0.0
1	1	kennel	Landscape wild animal	Left	head	1525	0.0
2	1	kennel	Landscape wild animal	Right	head	1525	0.0
2	1	kennel	Landscape wild animal	Left	head	1525	0.0
1	1	kennel	Landscape wild animal	Right	object	19183	0.0
1	1	kennel	Landscape wild animal	Left	object	19183	0.0
2	1	kennel	Landscape wild animal	Right	object	19183	116.8
2	1	kennel	Landscape wild animal	Left	object	19183	0.0
1	1	kennel	Landscape wild animal	Right	image	401650	0.0
1	1	kennel	Landscape wild animal	Left	image	401650	92.9
2	1	kennel	Landscape wild animal	Right	image	401650	3016.6
2	1	kennel	Landscape wild animal	Left	image	401650	0.0
2	1	kennel	Single human	Right	head	16729	0.0
2	1	kennel	Single human	Left	head	16729	0.0
2	1	kennel	Single human	Right	object	135945	58.5
2	1	kennel	Single human	Left	object	135945	0.0
2	1	kennel	Single human	Right	image	400577	1358.4
2	1	kennel	Single human	Left	image	400577	241.6
2	1	kennel	Paired humans	Right	head right	15403	175.0
2	1	kennel	Paired humans	Left	head right	15403	192.0
2	1	kennel	Paired humans	Right	head left	12832	0.0
2	1	kennel	Paired humans	Left	head left	12832	0.0
2	1	kennel	Paired humans	Right	objects	217156	1133.4
2	1	kennel	Paired humans	Left	objects	217156	783.4
2	1	kennel	Paired humans	Right	object right	113522	916.4
2	1	kennel	Paired humans	Left	object right	113522	783.4
2	1	kennel	Paired humans	Right	object left	101614	208.6
2	1	kennel	Paired humans	Left	object left	101614	0.0
2	1	kennel	Paired humans	Right	image	401650	1392.0
2	1	kennel	Paired humans	Left	image	401650	1033.2
1	1	kennel	Paired humans	Right	head right	11314	0.0
1	1	kennel	Paired humans	Left	head right	11314	0.0
2	1	kennel	Paired humans	Right	head right	11314	0.0
2	1	kennel	Paired humans	Left	head right	11314	0.0
1	1	kennel	Paired humans	Right	head left	14185	0.0
1	1	kennel	Paired humans	Left	head left	14185	0.0
2	1	kennel	Paired humans	Right	head left	14185	0.0
2	1	kennel	Paired humans	Left	head left	14185	16.6
1	1	kennel	Paired humans	Right	objects	185369	0.0
1	1	kennel	Paired humans	Left	objects	185369	434.4
2	1	kennel	Paired humans	Right	objects	185369	391.6
2	1	kennel	Paired humans	Left	objects	185369	650.5
1	1	kennel	Paired humans	Right	object right	73428	0.0
1	1	kennel	Paired humans	Left	object right	73428	16.6
2	1	kennel	Paired humans	Right	object right	73428	241.7
2	1	kennel	Paired humans	Left	object right	73428	292.1
1	1	kennel	Paired humans	Right	object left	109716	0.0
1	1	kennel	Paired humans	Left	object left	109716	409.6
2	1	kennel	Paired humans	Right	object left	109716	149.9
2	1	kennel	Paired humans	Left	object left	109716	358.4
1	1	kennel	Paired humans	Right	image	401650	0.0
1	1	kennel	Paired humans	Left	image	401650	562.1
2	1	kennel	Paired humans	Right	image	401650	549.9
2	1	kennel	Paired humans	Left	image	401650	1116.4
2	1	kennel	Single human	Right	head	11976	0.0
2	1	kennel	Single human	Left	head	11976	0.0
2	1	kennel	Single human	Right	object	102045	91.6
2	1	kennel	Single human	Left	object	102045	0.0
2	1	kennel	Single human	Right	image	401650	116.6
2	1	kennel	Single human	Left	image	401650	16.7
1	1	kennel	Single dog	Right	head	20477	0.0
1	1	kennel	Single dog	Left	head	20477	0.0
2	1	kennel	Single dog	Right	head	20477	0.0
2	1	kennel	Single dog	Left	head	20477	0.0
1	1	kennel	Single dog	Right	object	143218	25.1
1	1	kennel	Single dog	Left	object	143218	416.7
2	1	kennel	Single dog	Right	object	143218	175.3
2	1	kennel	Single dog	Left	object	143218	491.9
1	1	kennel	Single dog	Right	image	401650	166.7
1	1	kennel	Single dog	Left	image	401650	1083.1
2	1	kennel	Single dog	Right	image	401650	458.7
2	1	kennel	Single dog	Left	image	401650	1667.0
1	1	kennel	Paired humans	Right	head right	8590	24.9
1	1	kennel	Paired humans	Left	head right	8590	0.0
2	1	kennel	Paired humans	Right	head right	8590	0.0
2	1	kennel	Paired humans	Left	head right	8590	124.9
1	1	kennel	Paired humans	Right	head left	8314	0.0
1	1	kennel	Paired humans	Left	head left	8314	250.1
2	1	kennel	Paired humans	Right	head left	8314	0.0
2	1	kennel	Paired humans	Left	head left	8314	0.0
1	1	kennel	Paired humans	Right	objects	174200	1575.3
1	1	kennel	Paired humans	Left	objects	174200	308.4
2	1	kennel	Paired humans	Right	objects	174200	433.1
2	1	kennel	Paired humans	Left	objects	174200	1108.1
1	1	kennel	Paired humans	Right	object right	74972	1041.3
1	1	kennel	Paired humans	Left	object right	74972	0.0
2	1	kennel	Paired humans	Right	object right	74972	375.0
2	1	kennel	Paired humans	Left	object right	74972	799.7
1	1	kennel	Paired humans	Right	object left	96306	525.6
1	1	kennel	Paired humans	Left	object left	96306	308.4
2	1	kennel	Paired humans	Right	object left	96306	33.1
2	1	kennel	Paired humans	Left	object left	96306	266.5
1	1	kennel	Paired humans	Right	image	401650	1633.5
1	1	kennel	Paired humans	Left	image	401650	1025.0
2	1	kennel	Paired humans	Right	image	401650	941.5
2	1	kennel	Paired humans	Left	image	401650	1599.6
1	1	kennel	Landscape human	Right	head	4461	0.0
1	1	kennel	Landscape human	Left	head	4461	133.0
1	1	kennel	Landscape human	Right	object	37653	0.0
1	1	kennel	Landscape human	Left	object	37653	650.0
1	1	kennel	Landscape human	Right	image	401650	1158.4
1	1	kennel	Landscape human	Left	image	401650	1198.7
1	1	kennel	Landscape human	Right	head	1605	0.0
1	1	kennel	Landscape human	Left	head	1605	0.0
2	1	kennel	Landscape human	Right	head	1605	0.0
2	1	kennel	Landscape human	Left	head	1605	124.9
1	1	kennel	Landscape human	Right	object	17141	8.3
1	1	kennel	Landscape human	Left	object	17141	0.0
2	1	kennel	Landscape human	Right	object	17141	0.0
2	1	kennel	Landscape human	Left	object	17141	191.9
1	1	kennel	Landscape human	Right	image	401650	633.5
1	1	kennel	Landscape human	Left	image	401650	1491.6
2	1	kennel	Landscape human	Right	image	401650	1483.4
2	1	kennel	Landscape human	Left	image	401650	1591.4
1	1	kennel	Landscape wild animal	Right	head	4609	0.0
1	1	kennel	Landscape wild animal	Left	head	4609	0.0
2	1	kennel	Landscape wild animal	Right	head	4609	0.0
2	1	kennel	Landscape wild animal	Left	head	4609	8.4
1	1	kennel	Landscape wild animal	Right	object	36897	108.5
1	1	kennel	Landscape wild animal	Left	object	36897	91.5
2	1	kennel	Landscape wild animal	Right	object	36897	158.2
2	1	kennel	Landscape wild animal	Left	object	36897	25.0
1	1	kennel	Landscape wild animal	Right	image	401650	607.9
1	1	kennel	Landscape wild animal	Left	image	401650	2200.1
2	1	kennel	Landscape wild animal	Right	image	401650	574.9
2	1	kennel	Landscape wild animal	Left	image	401650	1816.6
1	1	kennel	Landscape wild animal	Right	head	1167	0.0
1	1	kennel	Landscape wild animal	Left	head	1167	0.0
2	1	kennel	Landscape wild animal	Right	head	1167	0.0
2	1	kennel	Landscape wild animal	Left	head	1167	8.4
1	1	kennel	Landscape wild animal	Right	object	11478	0.0
1	1	kennel	Landscape wild animal	Left	object	11478	0.0
2	1	kennel	Landscape wild animal	Right	object	11478	0.0
2	1	kennel	Landscape wild animal	Left	object	11478	25.0
1	1	kennel	Landscape wild animal	Right	image	401650	2483.5
1	1	kennel	Landscape wild animal	Left	image	401650	1483.6
2	1	kennel	Landscape wild animal	Right	image	401650	2233.2
2	1	kennel	Landscape wild animal	Left	image	401650	1025.1
1	1	kennel	Single human	Right	head	21422	0.0
1	1	kennel	Single human	Left	head	21422	0.0
2	1	kennel	Single human	Right	head	21422	0.0
2	1	kennel	Single human	Left	head	21422	0.0
1	1	kennel	Single human	Right	object	167850	250.1
1	1	kennel	Single human	Left	object	167850	0.0
2	1	kennel	Single human	Right	object	167850	108.4
2	1	kennel	Single human	Left	object	167850	25.1
1	1	kennel	Single human	Right	image	401650	2841.4
1	1	kennel	Single human	Left	image	401650	308.2
2	1	kennel	Single human	Right	image	401650	2241.9
2	1	kennel	Single human	Left	image	401650	1692.5
1	1	kennel	Single dog	Right	head	18153	0.0
1	1	kennel	Single dog	Left	head	18153	0.0
2	1	kennel	Single dog	Right	head	18153	0.0
2	1	kennel	Single dog	Left	head	18153	966.7
1	1	kennel	Single dog	Right	object	92135	486.2
1	1	kennel	Single dog	Left	object	92135	91.5
2	1	kennel	Single dog	Right	object	92135	25.1
2	1	kennel	Single dog	Left	object	92135	1016.7
1	1	kennel	Single dog	Right	image	399475	1377.8
1	1	kennel	Single dog	Left	image	399475	1481.9
2	1	kennel	Single dog	Right	image	399475	374.5
2	1	kennel	Single dog	Left	image	399475	1549.9
1	1	kennel	Paired wild animals	Right	head right	18602	16.6
1	1	kennel	Paired wild animals	Left	head right	18602	0.0
2	1	kennel	Paired wild animals	Right	head right	18602	0.0
2	1	kennel	Paired wild animals	Left	head right	18602	0.0
1	1	kennel	Paired wild animals	Right	head left	20442	0.0
1	1	kennel	Paired wild animals	Left	head left	20442	0.0
2	1	kennel	Paired wild animals	Right	head left	20442	0.0
2	1	kennel	Paired wild animals	Left	head left	20442	0.0
1	1	kennel	Paired wild animals	Right	objects	188499	350.2
1	1	kennel	Paired wild animals	Left	objects	188499	1450.1
2	1	kennel	Paired wild animals	Right	objects	188499	108.5
2	1	kennel	Paired wild animals	Left	objects	188499	733.5
1	1	kennel	Paired wild animals	Right	object right	98350	325.1
1	1	kennel	Paired wild animals	Left	object right	98350	791.7
2	1	kennel	Paired wild animals	Right	object right	98350	100.1
2	1	kennel	Paired wild animals	Left	object right	98350	49.9
1	1	kennel	Paired wild animals	Right	object left	87472	0.0
1	1	kennel	Paired wild animals	Left	object left	87472	641.7
2	1	kennel	Paired wild animals	Right	object left	87472	0.0
2	1	kennel	Paired wild animals	Left	object left	87472	667.1
1	1	kennel	Paired wild animals	Right	image	398750	1341.7
1	1	kennel	Paired wild animals	Left	image	398750	2091.9
2	1	kennel	Paired wild animals	Right	image	398750	541.7
2	1	kennel	Paired wild animals	Left	image	398750	1333.1
1	1	kennel	Landscape dog	Right	head	4738	175.1
1	1	kennel	Landscape dog	Left	head	4738	0.0
2	1	kennel	Landscape dog	Right	head	4738	0.0
2	1	kennel	Landscape dog	Left	head	4738	0.0
1	1	kennel	Landscape dog	Right	object	25101	383.6
1	1	kennel	Landscape dog	Left	object	25101	0.0
2	1	kennel	Landscape dog	Right	object	25101	0.0
2	1	kennel	Landscape dog	Left	object	25101	0.0
1	1	kennel	Landscape dog	Right	image	401304	2308.8
1	1	kennel	Landscape dog	Left	image	401304	508.5
2	1	kennel	Landscape dog	Right	image	401304	1184.7
2	1	kennel	Landscape dog	Left	image	401304	27.2
1	1	kennel	Single wild animal	Right	head	22865	0.0
1	1	kennel	Single wild animal	Left	head	22865	83.5
2	1	kennel	Single wild animal	Right	head	22865	0.0
2	1	kennel	Single wild animal	Left	head	22865	200.2
1	1	kennel	Single wild animal	Right	object	166941	333.3
1	1	kennel	Single wild animal	Left	object	166941	266.5
2	1	kennel	Single wild animal	Right	object	166941	857.8
2	1	kennel	Single wild animal	Left	object	166941	1858.1
1	1	kennel	Single wild animal	Right	image	401650	649.8
1	1	kennel	Single wild animal	Left	image	401650	833.3
2	1	kennel	Single wild animal	Right	image	401650	2008.4
2	1	kennel	Single wild animal	Left	image	401650	1899.7
1	1	kennel	Paired dogs	Right	head right	14696	16.6
1	1	kennel	Paired dogs	Left	head right	14696	0.0
2	1	kennel	Paired dogs	Right	head right	14696	8.4
2	1	kennel	Paired dogs	Left	head right	14696	0.0
1	1	kennel	Paired dogs	Right	head left	15420	0.0
1	1	kennel	Paired dogs	Left	head left	15420	0.0
2	1	kennel	Paired dogs	Right	head left	15420	0.0
2	1	kennel	Paired dogs	Left	head left	15420	0.0
1	1	kennel	Paired dogs	Right	objects	149248	299.9
1	1	kennel	Paired dogs	Left	objects	149248	350.0
2	1	kennel	Paired dogs	Right	objects	149248	766.9
2	1	kennel	Paired dogs	Left	objects	149248	8.4
1	1	kennel	Paired dogs	Right	object right	70316	199.9
1	1	kennel	Paired dogs	Left	object right	70316	350.0
2	1	kennel	Paired dogs	Right	object right	70316	733.5
2	1	kennel	Paired dogs	Left	object right	70316	8.4
1	1	kennel	Paired dogs	Right	object left	76420	75.1
1	1	kennel	Paired dogs	Left	object left	76420	0.0
2	1	kennel	Paired dogs	Right	object left	76420	16.6
2	1	kennel	Paired dogs	Left	object left	76420	8.4
1	1	kennel	Paired dogs	Right	image	401650	991.4
1	1	kennel	Paired dogs	Left	image	401650	975.0
2	1	kennel	Paired dogs	Right	image	401650	933.3
2	1	kennel	Paired dogs	Left	image	401650	91.6
1	1	kennel	Landscape dog	Right	head	1981	0.0
1	1	kennel	Landscape dog	Left	head	1981	0.0
2	1	kennel	Landscape dog	Right	head	1981	0.0
2	1	kennel	Landscape dog	Left	head	1981	0.0
1	1	kennel	Landscape dog	Right	object	12830	141.5
1	1	kennel	Landscape dog	Left	object	12830	0.0
2	1	kennel	Landscape dog	Right	object	12830	41.6
2	1	kennel	Landscape dog	Left	object	12830	0.0
1	1	kennel	Landscape dog	Right	image	401650	991.6
1	1	kennel	Landscape dog	Left	image	401650	74.7
2	1	kennel	Landscape dog	Right	image	401650	908.5
2	1	kennel	Landscape dog	Left	image	401650	966.4
1	1	kennel	Landscape dog	Right	head	2840	0.0
1	1	kennel	Landscape dog	Left	head	2840	8.4
2	1	kennel	Landscape dog	Right	head	2840	0.0
2	1	kennel	Landscape dog	Left	head	2840	50.2
1	1	kennel	Landscape dog	Right	object	19180	8.4
1	1	kennel	Landscape dog	Left	object	19180	8.4
2	1	kennel	Landscape dog	Right	object	19180	0.0
2	1	kennel	Landscape dog	Left	object	19180	441.7
1	1	kennel	Landscape dog	Right	image	401650	233.3
1	1	kennel	Landscape dog	Left	image	401650	249.9
2	1	kennel	Landscape dog	Right	image	401650	16.8
2	1	kennel	Landscape dog	Left	image	401650	1608.4
1	1	kennel	Single wild animal	Right	head	30220	149.9
1	1	kennel	Single wild animal	Left	head	30220	616.0
2	1	kennel	Single wild animal	Right	head	30220	216.9
2	1	kennel	Single wild animal	Left	head	30220	58.4
1	1	kennel	Single wild animal	Right	object	174809	1516.9
1	1	kennel	Single wild animal	Left	object	174809	774.1
2	1	kennel	Single wild animal	Right	object	174809	200.1
2	1	kennel	Single wild animal	Left	object	174809	1358.3
1	1	kennel	Single wild animal	Right	image	401650	2633.3
1	1	kennel	Single wild animal	Left	image	401650	2349.7
2	1	kennel	Single wild animal	Right	image	401650	1137.5
2	1	kennel	Single wild animal	Left	image	401650	1425.0
1	1	kennel	Landscape dog	Right	head	5158	8.4
1	1	kennel	Landscape dog	Left	head	5158	0.0
2	1	kennel	Landscape dog	Right	head	5158	0.0
2	1	kennel	Landscape dog	Left	head	5158	66.6
2	1	kennel	Landscape dog	Right	head	5158	0.0
2	1	kennel	Landscape dog	Left	head	5158	0.0
1	1	kennel	Landscape dog	Right	object	20120	216.6
1	1	kennel	Landscape dog	Left	object	20120	0.0
2	1	kennel	Landscape dog	Right	object	20120	0.0
2	1	kennel	Landscape dog	Left	object	20120	483.2
2	1	kennel	Landscape dog	Right	object	20120	0.0
2	1	kennel	Landscape dog	Left	object	20120	0.0
1	1	kennel	Landscape dog	Right	image	401650	1125.0
1	1	kennel	Landscape dog	Left	image	401650	1875.4
2	1	kennel	Landscape dog	Right	image	401650	1691.9
2	1	kennel	Landscape dog	Left	image	401650	2475.0
2	1	kennel	Landscape dog	Right	image	401650	83.3
2	1	kennel	Landscape dog	Left	image	401650	233.2
1	1	kennel	Landscape human	Right	head	1564	0.0
1	1	kennel	Landscape human	Left	head	1564	8.3
2	1	kennel	Landscape human	Right	head	1564	33.1
2	1	kennel	Landscape human	Left	head	1564	0.0
1	1	kennel	Landscape human	Right	object	14373	83.5
1	1	kennel	Landscape human	Left	object	14373	708.4
2	1	kennel	Landscape human	Right	object	14373	458.2
2	1	kennel	Landscape human	Left	object	14373	33.3
1	1	kennel	Landscape human	Right	image	401650	1416.9
1	1	kennel	Landscape human	Left	image	401650	2966.8
2	1	kennel	Landscape human	Right	image	401650	866.7
2	1	kennel	Landscape human	Left	image	401650	1024.9
2	1	kennel	Single wild animal	Right	head	37896	0.0
2	1	kennel	Single wild animal	Left	head	37896	0.0
2	1	kennel	Single wild animal	Right	object	153246	266.8
2	1	kennel	Single wild animal	Left	object	153246	2441.4
2	1	kennel	Single wild animal	Right	image	401650	400.0
2	1	kennel	Single wild animal	Left	image	401650	2874.9
1	1	kennel	Paired wild animals	Right	head right	25802	0.0
1	1	kennel	Paired wild animals	Left	head right	25802	0.0
2	1	kennel	Paired wild animals	Right	head right	25802	8.2
2	1	kennel	Paired wild animals	Left	head right	25802	16.6
1	1	kennel	Paired wild animals	Right	head left	27969	25.0
1	1	kennel	Paired wild animals	Left	head left	27969	26.1
2	1	kennel	Paired wild animals	Right	head left	27969	0.0
2	1	kennel	Paired wild animals	Left	head left	27969	91.6
1	1	kennel	Paired wild animals	Right	objects	220927	83.2
1	1	kennel	Paired wild animals	Left	objects	220927	334.4
2	1	kennel	Paired wild animals	Right	objects	220927	299.7
2	1	kennel	Paired wild animals	Left	objects	220927	741.9
1	1	kennel	Paired wild animals	Right	object right	111533	0.0
1	1	kennel	Paired wild animals	Left	object right	111533	275.0
2	1	kennel	Paired wild animals	Right	object right	111533	291.4
2	1	kennel	Paired wild animals	Left	object right	111533	233.4
1	1	kennel	Paired wild animals	Right	object left	108071	83.2
1	1	kennel	Paired wild animals	Left	object left	108071	59.4
2	1	kennel	Paired wild animals	Right	object left	108071	8.4
2	1	kennel	Paired wild animals	Left	object left	108071	525.1
1	1	kennel	Paired wild animals	Right	image	401650	133.1
1	1	kennel	Paired wild animals	Left	image	401650	534.2
2	1	kennel	Paired wild animals	Right	image	401650	508.4
2	1	kennel	Paired wild animals	Left	image	401650	958.4
1	1	kennel	Single dog	Right	head	51897	0.0
1	1	kennel	Single dog	Left	head	51897	100.0
2	1	kennel	Single dog	Right	head	51897	125.1
2	1	kennel	Single dog	Left	head	51897	116.7
1	1	kennel	Single dog	Right	object	161450	108.5
1	1	kennel	Single dog	Left	object	161450	108.4
2	1	kennel	Single dog	Right	object	161450	524.9
2	1	kennel	Single dog	Left	object	161450	1125.0
1	1	kennel	Single dog	Right	image	401650	566.4
1	1	kennel	Single dog	Left	image	401650	166.6
2	1	kennel	Single dog	Right	image	401650	750.0
2	1	kennel	Single dog	Left	image	401650	1191.7
2	1	kennel	Single dog	Right	head	18816	0.0
2	1	kennel	Single dog	Left	head	18816	0.0
2	1	kennel	Single dog	Right	object	154675	66.5
2	1	kennel	Single dog	Left	object	154675	208.4
2	1	kennel	Single dog	Right	image	401650	982.9
2	1	kennel	Single dog	Left	image	401650	491.8
1	1	kennel	Single human	Right	head	13115	0.0
1	1	kennel	Single human	Left	head	13115	0.0
2	1	kennel	Single human	Right	head	13115	0.0
2	1	kennel	Single human	Left	head	13115	241.6
1	1	kennel	Single human	Right	object	146564	99.7
1	1	kennel	Single human	Left	object	146564	2658.5
2	1	kennel	Single human	Right	object	146564	1408.0
2	1	kennel	Single human	Left	object	146564	783.3
1	1	kennel	Single human	Right	image	398750	2991.4
1	1	kennel	Single human	Left	image	398750	2933.2
2	1	kennel	Single human	Right	image	398750	1583.5
2	1	kennel	Single human	Left	image	398750	1449.5
2	1	kennel	Paired wild animals	Right	head right	15374	0.0
2	1	kennel	Paired wild animals	Left	head right	15374	333.0
2	1	kennel	Paired wild animals	Right	head left	16131	0.0
2	1	kennel	Paired wild animals	Left	head left	16131	0.0
2	1	kennel	Paired wild animals	Right	objects	144307	341.4
2	1	kennel	Paired wild animals	Left	objects	144307	958.0
2	1	kennel	Paired wild animals	Right	object right	57635	341.4
2	1	kennel	Paired wild animals	Left	object right	57635	908.2
2	1	kennel	Paired wild animals	Right	object left	83449	0.0
2	1	kennel	Paired wild animals	Left	object left	83449	33.4
2	1	kennel	Paired wild animals	Right	image	399475	1741.6
2	1	kennel	Paired wild animals	Left	image	399475	2267.0
1	1	kennel	Paired humans	Right	head right	15310	8.4
1	1	kennel	Paired humans	Left	head right	15310	66.5
2	1	kennel	Paired humans	Right	head right	15310	41.8
2	1	kennel	Paired humans	Left	head right	15310	25.2
1	1	kennel	Paired humans	Right	head left	13943	0.0
1	1	kennel	Paired humans	Left	head left	13943	0.0
2	1	kennel	Paired humans	Right	head left	13943	0.0
2	1	kennel	Paired humans	Left	head left	13943	8.4
1	1	kennel	Paired humans	Right	objects	165054	8.4
1	1	kennel	Paired humans	Left	objects	165054	1124.9
2	1	kennel	Paired humans	Right	objects	165054	83.4
2	1	kennel	Paired humans	Left	objects	165054	66.6
1	1	kennel	Paired humans	Right	object right	89163	8.4
1	1	kennel	Paired humans	Left	object right	89163	1124.9
2	1	kennel	Paired humans	Right	object right	89163	83.4
2	1	kennel	Paired humans	Left	object right	89163	25.2
1	1	kennel	Paired humans	Right	object left	74270	0.0
1	1	kennel	Paired humans	Left	object left	74270	0.0
2	1	kennel	Paired humans	Right	object left	74270	0.0
2	1	kennel	Paired humans	Left	object left	74270	41.5
1	1	kennel	Paired humans	Right	image	401650	108.4
1	1	kennel	Paired humans	Left	image	401650	1191.7
2	1	kennel	Paired humans	Right	image	401650	183.4
2	1	kennel	Paired humans	Left	image	401650	166.7
2	1	kennel	Landscape human	Right	head	4106	0.0
2	1	kennel	Landscape human	Left	head	4106	0.0
2	1	kennel	Landscape human	Right	object	22345	83.3
2	1	kennel	Landscape human	Left	object	22345	0.0
2	1	kennel	Landscape human	Right	image	401650	2566.9
2	1	kennel	Landscape human	Left	image	401650	0.0
1	2	kennel	Paired dogs	Right	head right	34561	0.0
1	2	kennel	Paired dogs	Left	head right	34561	8.3
2	2	kennel	Paired dogs	Right	head right	34561	0.0
2	2	kennel	Paired dogs	Left	head right	34561	0.0
1	2	kennel	Paired dogs	Right	head left	28672	0.0
1	2	kennel	Paired dogs	Left	head left	28672	0.0
2	2	kennel	Paired dogs	Right	head left	28672	0.0
2	2	kennel	Paired dogs	Left	head left	28672	0.0
1	2	kennel	Paired dogs	Right	objects	252790	33.4
1	2	kennel	Paired dogs	Left	objects	252790	2008.6
2	2	kennel	Paired dogs	Right	objects	252790	208.4
2	2	kennel	Paired dogs	Left	objects	252790	191.7
1	2	kennel	Paired dogs	Right	object right	154337	33.4
1	2	kennel	Paired dogs	Left	object right	154337	1766.8
2	2	kennel	Paired dogs	Right	object right	154337	200.1
2	2	kennel	Paired dogs	Left	object right	154337	191.7
1	2	kennel	Paired dogs	Right	object left	93065	0.0
1	2	kennel	Paired dogs	Left	object left	93065	208.4
2	2	kennel	Paired dogs	Right	object left	93065	0.0
2	2	kennel	Paired dogs	Left	object left	93065	0.0
1	2	kennel	Paired dogs	Right	image	400200	41.8
1	2	kennel	Paired dogs	Left	image	400200	2333.7
2	2	kennel	Paired dogs	Right	image	400200	225.0
2	2	kennel	Paired dogs	Left	image	400200	258.2
1	2	kennel	Paired dogs	Right	head right	21753	16.8
1	2	kennel	Paired dogs	Left	head right	21753	0.0
2	2	kennel	Paired dogs	Right	head right	21753	8.2
2	2	kennel	Paired dogs	Left	head right	21753	0.0
1	2	kennel	Paired dogs	Right	head left	22547	0.0
1	2	kennel	Paired dogs	Left	head left	22547	0.0
2	2	kennel	Paired dogs	Right	head left	22547	0.0
2	2	kennel	Paired dogs	Left	head left	22547	0.0
1	2	kennel	Paired dogs	Right	objects	165898	166.9
1	2	kennel	Paired dogs	Left	objects	165898	391.7
2	2	kennel	Paired dogs	Right	objects	165898	16.6
2	2	kennel	Paired dogs	Left	objects	165898	0.0
1	2	kennel	Paired dogs	Right	object right	61625	83.1
1	2	kennel	Paired dogs	Left	object right	61625	383.4
2	2	kennel	Paired dogs	Right	object right	61625	16.6
2	2	kennel	Paired dogs	Left	object right	61625	0.0
1	2	kennel	Paired dogs	Right	object left	102256	83.7
1	2	kennel	Paired dogs	Left	object left	102256	8.4
2	2	kennel	Paired dogs	Right	object left	102256	0.0
2	2	kennel	Paired dogs	Left	object left	102256	0.0
1	2	kennel	Paired dogs	Right	image	402204	558.2
1	2	kennel	Paired dogs	Left	image	402204	1091.5
2	2	kennel	Paired dogs	Right	image	402204	25.0
2	2	kennel	Paired dogs	Left	image	402204	8.3
1	2	kennel	Paired wild animals	Right	head right	25403	0.0
1	2	kennel	Paired wild animals	Left	head right	25403	50.1
2	2	kennel	Paired wild animals	Right	head right	25403	8.2
2	2	kennel	Paired wild animals	Left	head right	25403	33.4
1	2	kennel	Paired wild animals	Right	head left	25385	0.0
1	2	kennel	Paired wild animals	Left	head left	25385	0.0
2	2	kennel	Paired wild animals	Right	head left	25385	0.0
2	2	kennel	Paired wild animals	Left	head left	25385	0.0
1	2	kennel	Paired wild animals	Right	object right	108438	0.0
1	2	kennel	Paired wild animals	Left	object right	108438	1766.7
2	2	kennel	Paired wild animals	Right	object right	108438	33.1
2	2	kennel	Paired wild animals	Left	object right	108438	291.5
1	2	kennel	Paired wild animals	Right	object left	75994	0.0
1	2	kennel	Paired wild animals	Left	object left	75994	8.3
2	2	kennel	Paired wild animals	Right	object left	75994	0.0
2	2	kennel	Paired wild animals	Left	object left	75994	0.0
1	2	kennel	Paired wild animals	Right	objects	183752	0.0
1	2	kennel	Paired wild animals	Left	objects	183752	1766.6
2	2	kennel	Paired wild animals	Right	objects	183752	33.1
2	2	kennel	Paired wild animals	Left	objects	183752	283.1
1	2	kennel	Paired wild animals	Right	image	401650	0.0
1	2	kennel	Paired wild animals	Left	image	401650	1841.7
2	2	kennel	Paired wild animals	Right	image	401650	391.6
2	2	kennel	Paired wild animals	Left	image	401650	449.9
1	2	kennel	Landscape wild animal	Right	head	2567	0.0
1	2	kennel	Landscape wild animal	Left	head	2567	0.0
2	2	kennel	Landscape wild animal	Right	head	2567	0.0
2	2	kennel	Landscape wild animal	Left	head	2567	8.3
1	2	kennel	Landscape wild animal	Right	object	12588	0.0
1	2	kennel	Landscape wild animal	Left	object	12588	0.0
2	2	kennel	Landscape wild animal	Right	object	12588	0.0
2	2	kennel	Landscape wild animal	Left	object	12588	8.3
1	2	kennel	Landscape wild animal	Right	image	401650	0.0
1	2	kennel	Landscape wild animal	Left	image	401650	2383.2
2	2	kennel	Landscape wild animal	Right	image	401650	375.0
2	2	kennel	Landscape wild animal	Left	image	401650	341.6
1	2	kennel	Paired dogs	Right	head right	32211	0.0
1	2	kennel	Paired dogs	Left	head right	32211	0.0
2	2	kennel	Paired dogs	Right	head right	32211	0.0
2	2	kennel	Paired dogs	Left	head right	32211	0.0
1	2	kennel	Paired dogs	Right	head left	32225	0.0
1	2	kennel	Paired dogs	Left	head left	32225	0.0
2	2	kennel	Paired dogs	Right	head left	32225	0.0
2	2	kennel	Paired dogs	Left	head left	32225	0.0
1	2	kennel	Paired dogs	Right	object right	109617	0.0
1	2	kennel	Paired dogs	Left	object right	109617	474.9
2	2	kennel	Paired dogs	Right	object right	109617	41.5
2	2	kennel	Paired dogs	Left	object right	109617	16.6
1	2	kennel	Paired dogs	Right	object left	95708	0.0
1	2	kennel	Paired dogs	Left	object left	95708	0.0
2	2	kennel	Paired dogs	Right	object left	95708	0.0
2	2	kennel	Paired dogs	Left	object left	95708	0.0
1	2	kennel	Paired dogs	Right	objects	203520	0.0
1	2	kennel	Paired dogs	Left	objects	203520	474.9
2	2	kennel	Paired dogs	Right	objects	203520	41.5
2	2	kennel	Paired dogs	Left	objects	203520	16.6
1	2	kennel	Paired dogs	Right	image	401650	0.0
1	2	kennel	Paired dogs	Left	image	401650	1283.1
2	2	kennel	Paired dogs	Right	image	401650	433.1
2	2	kennel	Paired dogs	Left	image	401650	124.9
1	2	kennel	Single wild animal	Right	head	61074	341.8
1	2	kennel	Single wild animal	Left	head	61074	116.6
2	2	kennel	Single wild animal	Right	head	61074	299.8
2	2	kennel	Single wild animal	Left	head	61074	79.6
1	2	kennel	Single wild animal	Right	object	132972	350.1
1	2	kennel	Single wild animal	Left	object	132972	175.0
2	2	kennel	Single wild animal	Right	object	132972	737.0
2	2	kennel	Single wild animal	Left	object	132972	258.2
1	2	kennel	Single wild animal	Right	image	401650	391.7
1	2	kennel	Single wild animal	Left	image	401650	1383.3
2	2	kennel	Single wild animal	Right	image	401650	891.7
2	2	kennel	Single wild animal	Left	image	401650	575.1
1	2	kennel	Landscape wild animal	Right	head	1525	0.0
1	2	kennel	Landscape wild animal	Left	head	1525	0.0
2	2	kennel	Landscape wild animal	Right	head	1525	0.0
2	2	kennel	Landscape wild animal	Left	head	1525	0.0
1	2	kennel	Landscape wild animal	Right	object	19183	0.0
1	2	kennel	Landscape wild animal	Left	object	19183	0.0
2	2	kennel	Landscape wild animal	Right	object	19183	0.0
2	2	kennel	Landscape wild animal	Left	object	19183	0.0
1	2	kennel	Landscape wild animal	Right	image	401650	0.0
1	2	kennel	Landscape wild animal	Left	image	401650	2016.6
2	2	kennel	Landscape wild animal	Right	image	401650	224.8
2	2	kennel	Landscape wild animal	Left	image	401650	308.4
1	2	kennel	Single human	Right	head	16729	0.0
1	2	kennel	Single human	Left	head	16729	0.0
2	2	kennel	Single human	Right	head	16729	0.0
2	2	kennel	Single human	Left	head	16729	0.0
1	2	kennel	Single human	Right	object	135945	0.0
1	2	kennel	Single human	Left	object	135945	83.5
2	2	kennel	Single human	Right	object	135945	41.4
2	2	kennel	Single human	Left	object	135945	25.1
1	2	kennel	Single human	Right	image	400577	0.0
1	2	kennel	Single human	Left	image	400577	1925.1
2	2	kennel	Single human	Right	image	400577	533.3
2	2	kennel	Single human	Left	image	400577	591.6
1	2	kennel	Paired humans	Right	head right	15403	0.0
1	2	kennel	Paired humans	Left	head right	15403	0.0
2	2	kennel	Paired humans	Right	head right	15403	0.0
2	2	kennel	Paired humans	Left	head right	15403	0.0
1	2	kennel	Paired humans	Right	head left	12832	8.4
1	2	kennel	Paired humans	Left	head left	12832	0.0
2	2	kennel	Paired humans	Right	head left	12832	0.0
2	2	kennel	Paired humans	Left	head left	12832	0.0
1	2	kennel	Paired humans	Right	objects	217156	16.7
1	2	kennel	Paired humans	Left	objects	217156	1883.2
2	2	kennel	Paired humans	Right	objects	217156	545.4
2	2	kennel	Paired humans	Left	objects	217156	235.3
1	2	kennel	Paired humans	Right	object right	113522	0.0
1	2	kennel	Paired humans	Left	object right	113522	150.1
2	2	kennel	Paired humans	Right	object right	113522	545.4
2	2	kennel	Paired humans	Left	object right	113522	235.3
1	2	kennel	Paired humans	Right	object left	101614	16.7
1	2	kennel	Paired humans	Left	object left	101614	1733.0
2	2	kennel	Paired humans	Right	object left	101614	0.0
2	2	kennel	Paired humans	Left	object left	101614	0.0
1	2	kennel	Paired humans	Right	image	401650	16.7
1	2	kennel	Paired humans	Left	image	401650	2508.1
2	2	kennel	Paired humans	Right	image	401650	637.0
2	2	kennel	Paired humans	Left	image	401650	688.1
1	2	kennel	Paired humans	Right	head right	11314	0.0
1	2	kennel	Paired humans	Left	head right	11314	0.0
2	2	kennel	Paired humans	Right	head right	11314	0.0
2	2	kennel	Paired humans	Left	head right	11314	0.0
1	2	kennel	Paired humans	Right	head left	14185	0.0
1	2	kennel	Paired humans	Left	head left	14185	8.2
2	2	kennel	Paired humans	Right	head left	14185	0.0
2	2	kennel	Paired humans	Left	head left	14185	16.6
1	2	kennel	Paired humans	Right	objects	185369	0.0
1	2	kennel	Paired humans	Left	objects	185369	516.9
2	2	kennel	Paired humans	Right	objects	185369	75.0
2	2	kennel	Paired humans	Left	objects	185369	140.8
1	2	kennel	Paired humans	Right	object right	73428	0.0
1	2	kennel	Paired humans	Left	object right	73428	16.8
2	2	kennel	Paired humans	Right	object right	73428	8.4
2	2	kennel	Paired humans	Left	object right	73428	107.6
1	2	kennel	Paired humans	Right	object left	109716	0.0
1	2	kennel	Paired humans	Left	object left	109716	500.1
2	2	kennel	Paired humans	Right	object left	109716	66.6
2	2	kennel	Paired humans	Left	object left	109716	33.2
1	2	kennel	Paired humans	Right	image	401650	0.0
1	2	kennel	Paired humans	Left	image	401650	1100.1
2	2	kennel	Paired humans	Right	image	401650	199.3
2	2	kennel	Paired humans	Left	image	401650	149.0
1	2	kennel	Single human	Right	head	11976	0.0
1	2	kennel	Single human	Left	head	11976	0.0
2	2	kennel	Single human	Right	head	11976	0.0
2	2	kennel	Single human	Left	head	11976	0.0
1	2	kennel	Single human	Right	object	102045	0.0
1	2	kennel	Single human	Left	object	102045	258.2
2	2	kennel	Single human	Right	object	102045	0.0
2	2	kennel	Single human	Left	object	102045	74.9
1	2	kennel	Single human	Right	image	401650	0.0
1	2	kennel	Single human	Left	image	401650	1533.1
2	2	kennel	Single human	Right	image	401650	58.5
2	2	kennel	Single human	Left	image	401650	166.6
1	2	kennel	Single dog	Right	head	20477	0.0
1	2	kennel	Single dog	Left	head	20477	0.0
2	2	kennel	Single dog	Right	head	20477	0.0
2	2	kennel	Single dog	Left	head	20477	0.0
1	2	kennel	Single dog	Right	object	143218	0.0
1	2	kennel	Single dog	Left	object	143218	125.3
2	2	kennel	Single dog	Right	object	143218	558.1
2	2	kennel	Single dog	Left	object	143218	166.5
1	2	kennel	Single dog	Right	image	401650	0.0
1	2	kennel	Single dog	Left	image	401650	1624.7
2	2	kennel	Single dog	Right	image	401650	962.1
2	2	kennel	Single dog	Left	image	401650	483.4
1	2	kennel	Paired humans	Right	head right	8590	0.0
1	2	kennel	Paired humans	Left	head right	8590	0.0
2	2	kennel	Paired humans	Right	head right	8590	41.6
2	2	kennel	Paired humans	Left	head right	8590	0.0
1	2	kennel	Paired humans	Right	head left	8314	0.0
1	2	kennel	Paired humans	Left	head left	8314	0.0
2	2	kennel	Paired humans	Right	head left	8314	0.0
2	2	kennel	Paired humans	Left	head left	8314	0.0
1	2	kennel	Paired humans	Right	objects	174200	41.6
1	2	kennel	Paired humans	Left	objects	174200	633.1
2	2	kennel	Paired humans	Right	objects	174200	91.6
2	2	kennel	Paired humans	Left	objects	174200	29.9
1	2	kennel	Paired humans	Right	object right	74972	41.6
1	2	kennel	Paired humans	Left	object right	74972	474.9
2	2	kennel	Paired humans	Right	object right	74972	58.2
2	2	kennel	Paired humans	Left	object right	74972	0.0
1	2	kennel	Paired humans	Right	object left	96306	0.0
1	2	kennel	Paired humans	Left	object left	96306	149.9
2	2	kennel	Paired humans	Right	object left	96306	33.4
2	2	kennel	Paired humans	Left	object left	96306	29.9
1	2	kennel	Paired humans	Right	image	401650	58.3
1	2	kennel	Paired humans	Left	image	401650	1233.2
2	2	kennel	Paired humans	Right	image	401650	99.9
2	2	kennel	Paired humans	Left	image	401650	63.2
1	2	kennel	Landscape human	Right	head	4461	0.0
1	2	kennel	Landscape human	Left	head	4461	0.0
2	2	kennel	Landscape human	Right	head	4461	0.0
2	2	kennel	Landscape human	Left	head	4461	0.0
1	2	kennel	Landscape human	Right	object	37653	0.0
1	2	kennel	Landscape human	Left	object	37653	0.0
2	2	kennel	Landscape human	Right	object	37653	0.0
2	2	kennel	Landscape human	Left	object	37653	8.3
1	2	kennel	Landscape human	Right	image	401650	0.0
1	2	kennel	Landscape human	Left	image	401650	1466.1
2	2	kennel	Landscape human	Right	image	401650	289.1
2	2	kennel	Landscape human	Left	image	401650	417.6
1	2	kennel	Landscape human	Right	head	1605	0.0
1	2	kennel	Landscape human	Left	head	1605	0.0
2	2	kennel	Landscape human	Right	head	1605	0.0
2	2	kennel	Landscape human	Left	head	1605	0.0
1	2	kennel	Landscape human	Right	object	17141	0.0
1	2	kennel	Landscape human	Left	object	17141	0.0
2	2	kennel	Landscape human	Right	object	17141	0.0
2	2	kennel	Landscape human	Left	object	17141	0.0
1	2	kennel	Landscape human	Right	image	401650	0.0
1	2	kennel	Landscape human	Left	image	401650	675.2
2	2	kennel	Landscape human	Right	image	401650	199.7
2	2	kennel	Landscape human	Left	image	401650	671.6
1	2	kennel	Landscape wild animal	Right	head	4609	0.0
1	2	kennel	Landscape wild animal	Left	head	4609	0.0
2	2	kennel	Landscape wild animal	Right	head	4609	0.0
2	2	kennel	Landscape wild animal	Left	head	4609	0.0
1	2	kennel	Landscape wild animal	Right	object	36897	0.0
1	2	kennel	Landscape wild animal	Left	object	36897	232.6
2	2	kennel	Landscape wild animal	Right	object	36897	28.4
2	2	kennel	Landscape wild animal	Left	object	36897	76.6
1	2	kennel	Landscape wild animal	Right	image	401650	0.0
1	2	kennel	Landscape wild animal	Left	image	401650	341.1
2	2	kennel	Landscape wild animal	Right	image	401650	512.1
2	2	kennel	Landscape wild animal	Left	image	401650	310.2
1	2	kennel	Landscape wild animal	Right	head	1167	0.0
1	2	kennel	Landscape wild animal	Left	head	1167	0.0
2	2	kennel	Landscape wild animal	Right	head	1167	0.0
2	2	kennel	Landscape wild animal	Left	head	1167	0.0
1	2	kennel	Landscape wild animal	Right	object	11478	0.0
1	2	kennel	Landscape wild animal	Left	object	11478	0.0
2	2	kennel	Landscape wild animal	Right	object	11478	0.0
2	2	kennel	Landscape wild animal	Left	object	11478	0.0
1	2	kennel	Landscape wild animal	Right	image	401650	0.0
1	2	kennel	Landscape wild animal	Left	image	401650	1033.1
2	2	kennel	Landscape wild animal	Right	image	401650	0.0
2	2	kennel	Landscape wild animal	Left	image	401650	0.0
1	2	kennel	Single human	Right	head	21422	0.0
1	2	kennel	Single human	Left	head	21422	0.0
2	2	kennel	Single human	Right	head	21422	0.0
2	2	kennel	Single human	Left	head	21422	0.0
1	2	kennel	Single human	Right	object	167850	0.0
1	2	kennel	Single human	Left	object	167850	2908.5
2	2	kennel	Single human	Right	object	167850	33.3
2	2	kennel	Single human	Left	object	167850	116.5
1	2	kennel	Single human	Right	image	401650	0.0
1	2	kennel	Single human	Left	image	401650	2983.4
2	2	kennel	Single human	Right	image	401650	41.6
2	2	kennel	Single human	Left	image	401650	416.4
1	2	kennel	Single dog	Right	head	18153	0.0
1	2	kennel	Single dog	Left	head	18153	0.0
2	2	kennel	Single dog	Right	head	18153	8.4
2	2	kennel	Single dog	Left	head	18153	0.0
1	2	kennel	Single dog	Right	object	92135	208.2
1	2	kennel	Single dog	Left	object	92135	1258.4
2	2	kennel	Single dog	Right	object	92135	75.1
2	2	kennel	Single dog	Left	object	92135	83.5
1	2	kennel	Single dog	Right	image	399475	325.1
1	2	kennel	Single dog	Left	image	399475	2600.3
2	2	kennel	Single dog	Right	image	399475	391.8
2	2	kennel	Single dog	Left	image	399475	300.0
1	2	kennel	Paired wild animals	Right	head right	18602	0.0
1	2	kennel	Paired wild animals	Left	head right	18602	33.4
1	2	kennel	Paired wild animals	Right	head left	20442	0.0
1	2	kennel	Paired wild animals	Left	head left	20442	0.0
1	2	kennel	Paired wild animals	Right	objects	188499	0.0
1	2	kennel	Paired wild animals	Left	objects	188499	241.6
1	2	kennel	Paired wild animals	Right	object right	98350	0.0
1	2	kennel	Paired wild animals	Left	object right	98350	83.3
1	2	kennel	Paired wild animals	Right	object left	87472	0.0
1	2	kennel	Paired wild animals	Left	object left	87472	158.4
1	2	kennel	Paired wild animals	Right	image	398750	208.3
1	2	kennel	Paired wild animals	Left	image	398750	2091.7
1	2	kennel	Landscape dog	Right	head	4738	0.0
1	2	kennel	Landscape dog	Left	head	4738	0.0
2	2	kennel	Landscape dog	Right	head	4738	0.0
2	2	kennel	Landscape dog	Left	head	4738	0.0
1	2	kennel	Landscape dog	Right	object	25101	0.0
1	2	kennel	Landscape dog	Left	object	25101	16.6
2	2	kennel	Landscape dog	Right	object	25101	0.0
2	2	kennel	Landscape dog	Left	object	25101	0.0
1	2	kennel	Landscape dog	Right	image	401304	0.0
1	2	kennel	Landscape dog	Left	image	401304	1449.5
2	2	kennel	Landscape dog	Right	image	401304	0.0
2	2	kennel	Landscape dog	Left	image	401304	375.1
1	2	kennel	Single wild animal	Right	head	22865	0.0
1	2	kennel	Single wild animal	Left	head	22865	0.0
2	2	kennel	Single wild animal	Right	head	22865	0.0
2	2	kennel	Single wild animal	Left	head	22865	116.5
1	2	kennel	Single wild animal	Right	object	166941	0.0
1	2	kennel	Single wild animal	Left	object	166941	2483.3
2	2	kennel	Single wild animal	Right	object	166941	2491.5
2	2	kennel	Single wild animal	Left	object	166941	2099.3
1	2	kennel	Single wild animal	Right	image	401650	0.0
1	2	kennel	Single wild animal	Left	image	401650	2691.5
2	2	kennel	Single wild animal	Right	image	401650	2708.2
2	2	kennel	Single wild animal	Left	image	401650	2466.4
1	2	kennel	Paired dogs	Right	head right	14696	0.0
1	2	kennel	Paired dogs	Left	head right	14696	0.0
2	2	kennel	Paired dogs	Right	head right	14696	150.0
2	2	kennel	Paired dogs	Left	head right	14696	33.2
1	2	kennel	Paired dogs	Right	head left	15420	0.0
1	2	kennel	Paired dogs	Left	head left	15420	0.0
2	2	kennel	Paired dogs	Right	head left	15420	0.0
2	2	kennel	Paired dogs	Left	head left	15420	150.0
1	2	kennel	Paired dogs	Right	objects	149248	0.0
1	2	kennel	Paired dogs	Left	objects	149248	50.3
2	2	kennel	Paired dogs	Right	objects	149248	1175.0
2	2	kennel	Paired dogs	Left	objects	149248	575.2
1	2	kennel	Paired dogs	Right	object right	70316	0.0
1	2	kennel	Paired dogs	Left	object right	70316	58.5
2	2	kennel	Paired dogs	Right	object right	70316	183.3
2	2	kennel	Paired dogs	Left	object right	70316	41.6
1	2	kennel	Paired dogs	Right	object left	76420	0.0
1	2	kennel	Paired dogs	Left	object left	76420	0.0
2	2	kennel	Paired dogs	Right	object left	76420	983.2
2	2	kennel	Paired dogs	Left	object left	76420	525.2
1	2	kennel	Paired dogs	Right	image	401650	0.0
1	2	kennel	Paired dogs	Left	image	401650	2541.8
2	2	kennel	Paired dogs	Right	image	401650	1291.7
2	2	kennel	Paired dogs	Left	image	401650	1108.2
1	2	kennel	Landscape dog	Right	head	1981	0.0
1	2	kennel	Landscape dog	Left	head	1981	0.0
2	2	kennel	Landscape dog	Right	head	1981	0.0
2	2	kennel	Landscape dog	Left	head	1981	0.0
1	2	kennel	Landscape dog	Right	object	12830	0.0
1	2	kennel	Landscape dog	Left	object	12830	0.0
2	2	kennel	Landscape dog	Right	object	12830	0.0
2	2	kennel	Landscape dog	Left	object	12830	0.0
1	2	kennel	Landscape dog	Right	image	401650	0.0
1	2	kennel	Landscape dog	Left	image	401650	1783.4
2	2	kennel	Landscape dog	Right	image	401650	983.2
2	2	kennel	Landscape dog	Left	image	401650	0.0
1	2	kennel	Landscape dog	Right	head	2840	0.0
1	2	kennel	Landscape dog	Left	head	2840	0.0
2	2	kennel	Landscape dog	Right	head	2840	0.0
2	2	kennel	Landscape dog	Left	head	2840	0.0
1	2	kennel	Landscape dog	Right	object	19180	0.0
1	2	kennel	Landscape dog	Left	object	19180	0.0
2	2	kennel	Landscape dog	Right	object	19180	0.0
2	2	kennel	Landscape dog	Left	object	19180	0.0
1	2	kennel	Landscape dog	Right	image	401650	0.0
1	2	kennel	Landscape dog	Left	image	401650	625.1
2	2	kennel	Landscape dog	Right	image	401650	16.8
2	2	kennel	Landscape dog	Left	image	401650	158.3
2	2	kennel	Single wild animal	Right	head	30220	0.0
2	2	kennel	Single wild animal	Left	head	30220	0.0
2	2	kennel	Single wild animal	Right	object	174809	0.0
2	2	kennel	Single wild animal	Left	object	174809	133.2
2	2	kennel	Single wild animal	Right	image	401650	0.0
2	2	kennel	Single wild animal	Left	image	401650	408.7
1	2	kennel	Landscape dog	Right	head	5158	0.0
1	2	kennel	Landscape dog	Left	head	5158	0.0
2	2	kennel	Landscape dog	Right	head	5158	0.0
2	2	kennel	Landscape dog	Left	head	5158	0.0
2	2	kennel	Landscape dog	Right	head	5158	0.0
2	2	kennel	Landscape dog	Left	head	5158	0.0
1	2	kennel	Landscape dog	Right	object	20120	0.0
1	2	kennel	Landscape dog	Left	object	20120	0.0
2	2	kennel	Landscape dog	Right	object	20120	0.0
2	2	kennel	Landscape dog	Left	object	20120	0.0
2	2	kennel	Landscape dog	Right	object	20120	0.0
2	2	kennel	Landscape dog	Left	object	20120	0.0
1	2	kennel	Landscape dog	Right	image	401650	2291.7
1	2	kennel	Landscape dog	Left	image	401650	16.7
2	2	kennel	Landscape dog	Right	image	401650	33.4
2	2	kennel	Landscape dog	Left	image	401650	258.2
2	2	kennel	Landscape dog	Right	image	401650	400.7
2	2	kennel	Landscape dog	Left	image	401650	433.4
1	2	kennel	Landscape human	Right	head	1564	0.0
1	2	kennel	Landscape human	Left	head	1564	0.0
2	2	kennel	Landscape human	Right	head	1564	0.0
2	2	kennel	Landscape human	Left	head	1564	0.0
1	2	kennel	Landscape human	Right	object	14373	0.0
1	2	kennel	Landscape human	Left	object	14373	0.0
2	2	kennel	Landscape human	Right	object	14373	8.4
2	2	kennel	Landscape human	Left	object	14373	0.0
1	2	kennel	Landscape human	Right	image	401650	1924.7
1	2	kennel	Landscape human	Left	image	401650	733.5
2	2	kennel	Landscape human	Right	image	401650	1924.6
2	2	kennel	Landscape human	Left	image	401650	250.0
2	2	kennel	Single wild animal	Right	head	37896	0.0
2	2	kennel	Single wild animal	Left	head	37896	0.0
2	2	kennel	Single wild animal	Right	object	153246	1533.2
2	2	kennel	Single wild animal	Left	object	153246	100.0
2	2	kennel	Single wild animal	Right	image	401650	2083.4
2	2	kennel	Single wild animal	Left	image	401650	774.9
1	2	kennel	Paired wild animals	Right	head right	25802	0.0
1	2	kennel	Paired wild animals	Left	head right	25802	0.0
2	2	kennel	Paired wild animals	Right	head right	25802	0.0
2	2	kennel	Paired wild animals	Left	head right	25802	0.0
1	2	kennel	Paired wild animals	Right	head left	27969	0.0
1	2	kennel	Paired wild animals	Left	head left	27969	0.0
2	2	kennel	Paired wild animals	Right	head left	27969	0.0
2	2	kennel	Paired wild animals	Left	head left	27969	0.0
1	2	kennel	Paired wild animals	Right	objects	220927	33.3
1	2	kennel	Paired wild animals	Left	objects	220927	75.0
2	2	kennel	Paired wild animals	Right	objects	220927	291.6
2	2	kennel	Paired wild animals	Left	objects	220927	0.0
1	2	kennel	Paired wild animals	Right	object right	111533	0.0
1	2	kennel	Paired wild animals	Left	object right	111533	8.4
2	2	kennel	Paired wild animals	Right	object right	111533	0.0
2	2	kennel	Paired wild animals	Left	object right	111533	0.0
1	2	kennel	Paired wild animals	Right	object left	108071	33.3
1	2	kennel	Paired wild animals	Left	object left	108071	58.3
2	2	kennel	Paired wild animals	Right	object left	108071	291.6
2	2	kennel	Paired wild animals	Left	object left	108071	0.0
1	2	kennel	Paired wild animals	Right	image	401650	349.8
1	2	kennel	Paired wild animals	Left	image	401650	575.1
2	2	kennel	Paired wild animals	Right	image	401650	316.8
2	2	kennel	Paired wild animals	Left	image	401650	475.1
1	2	kennel	Single dog	Right	head	51897	0.0
1	2	kennel	Single dog	Left	head	51897	0.0
2	2	kennel	Single dog	Right	head	51897	0.0
2	2	kennel	Single dog	Left	head	51897	0.0
1	2	kennel	Single dog	Right	object	161450	249.9
1	2	kennel	Single dog	Left	object	161450	658.3
2	2	kennel	Single dog	Right	object	161450	799.9
2	2	kennel	Single dog	Left	object	161450	225.1
1	2	kennel	Single dog	Right	image	401650	291.4
1	2	kennel	Single dog	Left	image	401650	1083.0
2	2	kennel	Single dog	Right	image	401650	1091.5
2	2	kennel	Single dog	Left	image	401650	708.4
1	2	kennel	Single dog	Right	head	18816	0.0
1	2	kennel	Single dog	Left	head	18816	0.0
2	2	kennel	Single dog	Right	head	18816	66.6
2	2	kennel	Single dog	Left	head	18816	0.0
1	2	kennel	Single dog	Right	object	154675	0.0
1	2	kennel	Single dog	Left	object	154675	400.1
2	2	kennel	Single dog	Right	object	154675	516.7
2	2	kennel	Single dog	Left	object	154675	91.6
1	2	kennel	Single dog	Right	image	401650	0.0
1	2	kennel	Single dog	Left	image	401650	1692.2
2	2	kennel	Single dog	Right	image	401650	1258.2
2	2	kennel	Single dog	Left	image	401650	1741.9
1	2	kennel	Single human	Right	head	13115	0.0
1	2	kennel	Single human	Left	head	13115	0.0
2	2	kennel	Single human	Right	head	13115	466.8
2	2	kennel	Single human	Left	head	13115	0.0
1	2	kennel	Single human	Right	object	146564	16.6
1	2	kennel	Single human	Left	object	146564	1316.1
2	2	kennel	Single human	Right	object	146564	733.5
2	2	kennel	Single human	Left	object	146564	600.1
1	2	kennel	Single human	Right	image	398750	200.0
1	2	kennel	Single human	Left	image	398750	2050.0
2	2	kennel	Single human	Right	image	398750	2041.5
2	2	kennel	Single human	Left	image	398750	1616.9
1	2	kennel	Paired wild animals	Right	head right	15374	0.0
1	2	kennel	Paired wild animals	Left	head right	15374	0.0
2	2	kennel	Paired wild animals	Right	head right	15374	0.0
2	2	kennel	Paired wild animals	Left	head right	15374	0.0
1	2	kennel	Paired wild animals	Right	head left	16131	0.0
1	2	kennel	Paired wild animals	Left	head left	16131	0.0
2	2	kennel	Paired wild animals	Right	head left	16131	0.0
2	2	kennel	Paired wild animals	Left	head left	16131	0.0
1	2	kennel	Paired wild animals	Right	objects	144307	0.0
1	2	kennel	Paired wild animals	Left	objects	144307	975.0
2	2	kennel	Paired wild animals	Right	objects	144307	458.3
2	2	kennel	Paired wild animals	Left	objects	144307	8.4
1	2	kennel	Paired wild animals	Right	object right	57635	0.0
1	2	kennel	Paired wild animals	Left	object right	57635	983.4
2	2	kennel	Paired wild animals	Right	object right	57635	0.0
2	2	kennel	Paired wild animals	Left	object right	57635	0.0
1	2	kennel	Paired wild animals	Right	object left	83449	0.0
1	2	kennel	Paired wild animals	Left	object left	83449	0.0
2	2	kennel	Paired wild animals	Right	object left	83449	449.9
2	2	kennel	Paired wild animals	Left	object left	83449	8.4
1	2	kennel	Paired wild animals	Right	image	399475	0.0
1	2	kennel	Paired wild animals	Left	image	399475	1866.4
2	2	kennel	Paired wild animals	Right	image	399475	466.7
2	2	kennel	Paired wild animals	Left	image	399475	33.4
1	2	kennel	Paired humans	Right	head right	15310	0.0
1	2	kennel	Paired humans	Left	head right	15310	0.0
2	2	kennel	Paired humans	Right	head right	15310	50.0
2	2	kennel	Paired humans	Left	head right	15310	0.0
1	2	kennel	Paired humans	Right	head left	13943	0.0
1	2	kennel	Paired humans	Left	head left	13943	0.0
2	2	kennel	Paired humans	Right	head left	13943	0.0
2	2	kennel	Paired humans	Left	head left	13943	8.3
1	2	kennel	Paired humans	Right	objects	165054	0.0
1	2	kennel	Paired humans	Left	objects	165054	1508.9
2	2	kennel	Paired humans	Right	objects	165054	104.9
2	2	kennel	Paired humans	Left	objects	165054	8.3
1	2	kennel	Paired humans	Right	object right	89163	0.0
1	2	kennel	Paired humans	Left	object right	89163	1492.1
2	2	kennel	Paired humans	Right	object right	89163	104.9
2	2	kennel	Paired humans	Left	object right	89163	0.0
1	2	kennel	Paired humans	Right	object left	74270	0.0
1	2	kennel	Paired humans	Left	object left	74270	0.0
2	2	kennel	Paired humans	Right	object left	74270	0.0
2	2	kennel	Paired humans	Left	object left	74270	8.3
1	2	kennel	Paired humans	Right	image	401650	0.0
1	2	kennel	Paired humans	Left	image	401650	2474.6
2	2	kennel	Paired humans	Right	image	401650	154.9
2	2	kennel	Paired humans	Left	image	401650	33.2
1	2	kennel	Landscape human	Right	head	4106	0.0
1	2	kennel	Landscape human	Left	head	4106	0.0
2	2	kennel	Landscape human	Right	head	4106	0.0
2	2	kennel	Landscape human	Left	head	4106	0.0
1	2	kennel	Landscape human	Right	object	22345	0.0
1	2	kennel	Landscape human	Left	object	22345	0.0
2	2	kennel	Landscape human	Right	object	22345	0.0
2	2	kennel	Landscape human	Left	object	22345	8.4
1	2	kennel	Landscape human	Right	image	401650	0.0
1	2	kennel	Landscape human	Left	image	401650	1366.6
2	2	kennel	Landscape human	Right	image	401650	0.0
2	2	kennel	Landscape human	Left	image	401650	1616.9
1	3	kennel	Paired dogs	Right	head right	34561	0.0
1	3	kennel	Paired dogs	Left	head right	34561	8.2
2	3	kennel	Paired dogs	Right	head right	34561	0.0
2	3	kennel	Paired dogs	Left	head right	34561	0.0
1	3	kennel	Paired dogs	Right	head left	28672	0.0
1	3	kennel	Paired dogs	Left	head left	28672	0.0
2	3	kennel	Paired dogs	Right	head left	28672	0.0
2	3	kennel	Paired dogs	Left	head left	28672	0.0
1	3	kennel	Paired dogs	Right	objects	252790	283.3
1	3	kennel	Paired dogs	Left	objects	252790	158.2
2	3	kennel	Paired dogs	Right	objects	252790	2708.3
2	3	kennel	Paired dogs	Left	objects	252790	1458.6
1	3	kennel	Paired dogs	Right	object right	154337	275.0
1	3	kennel	Paired dogs	Left	object right	154337	158.2
2	3	kennel	Paired dogs	Right	object right	154337	2691.7
2	3	kennel	Paired dogs	Left	object right	154337	1400.2
1	3	kennel	Paired dogs	Right	object left	93065	0.0
1	3	kennel	Paired dogs	Left	object left	93065	0.0
2	3	kennel	Paired dogs	Right	object left	93065	8.2
2	3	kennel	Paired dogs	Left	object left	93065	0.0
1	3	kennel	Paired dogs	Right	image	400200	666.6
1	3	kennel	Paired dogs	Left	image	400200	183.2
2	3	kennel	Paired dogs	Right	image	400200	2791.6
2	3	kennel	Paired dogs	Left	image	400200	2491.6
1	3	kennel	Paired dogs	Right	head right	21753	133.4
1	3	kennel	Paired dogs	Left	head right	21753	241.8
2	3	kennel	Paired dogs	Right	head right	21753	25.0
2	3	kennel	Paired dogs	Left	head right	21753	8.2
1	3	kennel	Paired dogs	Right	head left	22547	0.0
1	3	kennel	Paired dogs	Left	head left	22547	0.0
2	3	kennel	Paired dogs	Right	head left	22547	0.0
2	3	kennel	Paired dogs	Left	head left	22547	0.0
1	3	kennel	Paired dogs	Right	objects	165898	416.4
1	3	kennel	Paired dogs	Left	objects	165898	258.4
2	3	kennel	Paired dogs	Right	objects	165898	216.5
2	3	kennel	Paired dogs	Left	objects	165898	358.0
1	3	kennel	Paired dogs	Right	object right	61625	416.4
1	3	kennel	Paired dogs	Left	object right	61625	258.4
2	3	kennel	Paired dogs	Right	object right	61625	216.6
2	3	kennel	Paired dogs	Left	object right	61625	341.4
1	3	kennel	Paired dogs	Right	object left	102256	0.0
1	3	kennel	Paired dogs	Left	object left	102256	0.0
2	3	kennel	Paired dogs	Right	object left	102256	8.3
2	3	kennel	Paired dogs	Left	object left	102256	8.3
1	3	kennel	Paired dogs	Right	image	402204	749.9
1	3	kennel	Paired dogs	Left	image	402204	558.4
2	3	kennel	Paired dogs	Right	image	402204	1450.0
2	3	kennel	Paired dogs	Left	image	402204	2991.6
1	3	kennel	Paired wild animals	Right	head right	25403	0.0
1	3	kennel	Paired wild animals	Left	head right	25403	0.0
2	3	kennel	Paired wild animals	Right	head right	25403	0.0
2	3	kennel	Paired wild animals	Left	head right	25403	8.4
1	3	kennel	Paired wild animals	Right	head left	25385	0.0
1	3	kennel	Paired wild animals	Left	head left	25385	0.0
2	3	kennel	Paired wild animals	Right	head left	25385	0.0
2	3	kennel	Paired wild animals	Left	head left	25385	0.0
1	3	kennel	Paired wild animals	Right	object right	108438	0.0
1	3	kennel	Paired wild animals	Left	object right	108438	0.0
2	3	kennel	Paired wild animals	Right	object right	108438	0.0
2	3	kennel	Paired wild animals	Left	object right	108438	2966.7
1	3	kennel	Paired wild animals	Right	object left	75994	0.0
1	3	kennel	Paired wild animals	Left	object left	75994	0.0
2	3	kennel	Paired wild animals	Right	object left	75994	0.0
2	3	kennel	Paired wild animals	Left	object left	75994	0.0
1	3	kennel	Paired wild animals	Right	objects	183752	0.0
1	3	kennel	Paired wild animals	Left	objects	183752	0.0
2	3	kennel	Paired wild animals	Right	objects	183752	0.0
2	3	kennel	Paired wild animals	Left	objects	183752	2966.7
1	3	kennel	Paired wild animals	Right	image	401650	0.0
1	3	kennel	Paired wild animals	Left	image	401650	0.0
2	3	kennel	Paired wild animals	Right	image	401650	1041.5
2	3	kennel	Paired wild animals	Left	image	401650	3008.2
1	3	kennel	Landscape wild animal	Right	head	2567	0.0
1	3	kennel	Landscape wild animal	Left	head	2567	25.1
2	3	kennel	Landscape wild animal	Right	head	2567	8.4
2	3	kennel	Landscape wild animal	Left	head	2567	0.0
1	3	kennel	Landscape wild animal	Right	object	12588	0.0
1	3	kennel	Landscape wild animal	Left	object	12588	33.4
2	3	kennel	Landscape wild animal	Right	object	12588	0.0
2	3	kennel	Landscape wild animal	Left	object	12588	25.0
1	3	kennel	Landscape wild animal	Right	image	401650	158.3
1	3	kennel	Landscape wild animal	Left	image	401650	183.3
2	3	kennel	Landscape wild animal	Right	image	401650	2916.5
2	3	kennel	Landscape wild animal	Left	image	401650	2941.6
1	3	kennel	Paired dogs	Right	head right	32211	74.9
1	3	kennel	Paired dogs	Left	head right	32211	191.6
2	3	kennel	Paired dogs	Right	head right	32211	125.2
2	3	kennel	Paired dogs	Left	head right	32211	1566.1
1	3	kennel	Paired dogs	Right	head left	32225	16.7
1	3	kennel	Paired dogs	Left	head left	32225	0.0
2	3	kennel	Paired dogs	Right	head left	32225	0.0
2	3	kennel	Paired dogs	Left	head left	32225	0.0
1	3	kennel	Paired dogs	Right	object right	109617	175.0
1	3	kennel	Paired dogs	Left	object right	109617	591.6
2	3	kennel	Paired dogs	Right	object right	109617	150.2
2	3	kennel	Paired dogs	Left	object right	109617	2199.3
1	3	kennel	Paired dogs	Right	object left	95708	25.1
1	3	kennel	Paired dogs	Left	object left	95708	0.0
2	3	kennel	Paired dogs	Right	object left	95708	0.0
2	3	kennel	Paired dogs	Left	object left	95708	0.0
1	3	kennel	Paired dogs	Right	objects	203520	191.7
1	3	kennel	Paired dogs	Left	objects	203520	591.6
2	3	kennel	Paired dogs	Right	objects	203520	141.9
2	3	kennel	Paired dogs	Left	objects	203520	2190.9
1	3	kennel	Paired dogs	Right	image	401650	650.1
1	3	kennel	Paired dogs	Left	image	401650	683.4
2	3	kennel	Paired dogs	Right	image	401650	1866.8
2	3	kennel	Paired dogs	Left	image	401650	2733.1
1	3	kennel	Single wild animal	Right	head	61074	1008.4
1	3	kennel	Single wild animal	Left	head	61074	2266.6
2	3	kennel	Single wild animal	Right	head	61074	241.8
2	3	kennel	Single wild animal	Left	head	61074	250.0
1	3	kennel	Single wild animal	Right	object	132972	2533.0
1	3	kennel	Single wild animal	Left	object	132972	2333.3
2	3	kennel	Single wild animal	Right	object	132972	275.0
2	3	kennel	Single wild animal	Left	object	132972	674.9
1	3	kennel	Single wild animal	Right	image	401650	2699.9
1	3	kennel	Single wild animal	Left	image	401650	2458.3
2	3	kennel	Single wild animal	Right	image	401650	2758.1
2	3	kennel	Single wild animal	Left	image	401650	2999.9
1	3	kennel	Landscape wild animal	Right	head	1525	0.0
1	3	kennel	Landscape wild animal	Left	head	1525	0.0
2	3	kennel	Landscape wild animal	Right	head	1525	0.0
2	3	kennel	Landscape wild animal	Left	head	1525	0.0
1	3	kennel	Landscape wild animal	Right	object	19183	83.4
1	3	kennel	Landscape wild animal	Left	object	19183	0.0
2	3	kennel	Landscape wild animal	Right	object	19183	0.0
2	3	kennel	Landscape wild animal	Left	object	19183	8.3
1	3	kennel	Landscape wild animal	Right	image	401650	2941.6
1	3	kennel	Landscape wild animal	Left	image	401650	2941.5
2	3	kennel	Landscape wild animal	Right	image	401650	366.8
2	3	kennel	Landscape wild animal	Left	image	401650	408.4
1	3	kennel	Single human	Right	head	16729	0.0
1	3	kennel	Single human	Left	head	16729	0.0
2	3	kennel	Single human	Right	head	16729	0.0
2	3	kennel	Single human	Left	head	16729	0.0
1	3	kennel	Single human	Right	object	135945	1450.0
1	3	kennel	Single human	Left	object	135945	1283.5
2	3	kennel	Single human	Right	object	135945	816.7
2	3	kennel	Single human	Left	object	135945	558.6
1	3	kennel	Single human	Right	image	400577	2966.4
1	3	kennel	Single human	Left	image	400577	2608.1
2	3	kennel	Single human	Right	image	400577	2833.2
2	3	kennel	Single human	Left	image	400577	2841.5
1	3	kennel	Paired humans	Right	head right	15403	0.0
1	3	kennel	Paired humans	Left	head right	15403	0.0
2	3	kennel	Paired humans	Right	head right	15403	0.0
2	3	kennel	Paired humans	Left	head right	15403	0.0
1	3	kennel	Paired humans	Right	head left	12832	0.0
1	3	kennel	Paired humans	Left	head left	12832	0.0
2	3	kennel	Paired humans	Right	head left	12832	0.0
2	3	kennel	Paired humans	Left	head left	12832	0.0
1	3	kennel	Paired humans	Right	objects	217156	658.2
1	3	kennel	Paired humans	Left	objects	217156	750.0
2	3	kennel	Paired humans	Right	objects	217156	100.0
2	3	kennel	Paired humans	Left	objects	217156	1158.0
1	3	kennel	Paired humans	Right	object right	113522	658.2
1	3	kennel	Paired humans	Left	object right	113522	716.6
2	3	kennel	Paired humans	Right	object right	113522	83.4
2	3	kennel	Paired humans	Left	object right	113522	1082.9
1	3	kennel	Paired humans	Right	object left	101614	0.0
1	3	kennel	Paired humans	Left	object left	101614	0.0
2	3	kennel	Paired humans	Right	object left	101614	8.3
2	3	kennel	Paired humans	Left	object left	101614	8.4
1	3	kennel	Paired humans	Right	image	401650	2991.6
1	3	kennel	Paired humans	Left	image	401650	2983.4
2	3	kennel	Paired humans	Right	image	401650	1991.4
2	3	kennel	Paired humans	Left	image	401650	2032.9
1	3	kennel	Paired humans	Right	head right	11314	0.0
1	3	kennel	Paired humans	Left	head right	11314	8.4
2	3	kennel	Paired humans	Right	head right	11314	41.6
2	3	kennel	Paired humans	Left	head right	11314	875.9
1	3	kennel	Paired humans	Right	head left	14185	0.0
1	3	kennel	Paired humans	Left	head left	14185	0.0
2	3	kennel	Paired humans	Right	head left	14185	0.0
2	3	kennel	Paired humans	Left	head left	14185	0.0
1	3	kennel	Paired humans	Right	objects	185369	2199.9
1	3	kennel	Paired humans	Left	objects	185369	2174.7
2	3	kennel	Paired humans	Right	objects	185369	225.0
2	3	kennel	Paired humans	Left	objects	185369	1308.6
1	3	kennel	Paired humans	Right	object right	73428	2191.5
1	3	kennel	Paired humans	Left	object right	73428	1266.5
2	3	kennel	Paired humans	Right	object right	73428	225.0
2	3	kennel	Paired humans	Left	object right	73428	1300.2
1	3	kennel	Paired humans	Right	object left	109716	0.0
1	3	kennel	Paired humans	Left	object left	109716	875.0
2	3	kennel	Paired humans	Right	object left	109716	0.0
2	3	kennel	Paired humans	Left	object left	109716	0.0
1	3	kennel	Paired humans	Right	image	401650	2258.2
1	3	kennel	Paired humans	Left	image	401650	2233.1
2	3	kennel	Paired humans	Right	image	401650	2158.2
2	3	kennel	Paired humans	Left	image	401650	1683.2
1	3	kennel	Single human	Right	head	11976	0.0
1	3	kennel	Single human	Left	head	11976	0.0
2	3	kennel	Single human	Right	head	11976	8.4
2	3	kennel	Single human	Left	head	11976	0.0
1	3	kennel	Single human	Right	object	102045	216.6
1	3	kennel	Single human	Left	object	102045	8.4
2	3	kennel	Single human	Right	object	102045	41.7
2	3	kennel	Single human	Left	object	102045	33.3
1	3	kennel	Single human	Right	image	401650	1199.9
1	3	kennel	Single human	Left	image	401650	858.2
2	3	kennel	Single human	Right	image	401650	2283.4
2	3	kennel	Single human	Left	image	401650	2300.0
1	3	kennel	Single dog	Right	head	20477	0.0
1	3	kennel	Single dog	Left	head	20477	0.0
2	3	kennel	Single dog	Right	head	20477	0.0
2	3	kennel	Single dog	Left	head	20477	16.8
1	3	kennel	Single dog	Right	object	143218	100.0
1	3	kennel	Single dog	Left	object	143218	75.0
2	3	kennel	Single dog	Right	object	143218	2016.4
2	3	kennel	Single dog	Left	object	143218	1725.0
1	3	kennel	Single dog	Right	image	401650	2708.3
1	3	kennel	Single dog	Left	image	401650	2499.9
2	3	kennel	Single dog	Right	image	401650	2074.7
2	3	kennel	Single dog	Left	image	401650	2058.1
1	3	kennel	Paired humans	Right	head right	8590	0.0
1	3	kennel	Paired humans	Left	head right	8590	25.0
2	3	kennel	Paired humans	Right	head right	8590	0.0
2	3	kennel	Paired humans	Left	head right	8590	8.2
1	3	kennel	Paired humans	Right	head left	8314	0.0
1	3	kennel	Paired humans	Left	head left	8314	0.0
2	3	kennel	Paired humans	Right	head left	8314	0.0
2	3	kennel	Paired humans	Left	head left	8314	0.0
1	3	kennel	Paired humans	Right	objects	174200	1125.1
1	3	kennel	Paired humans	Left	objects	174200	1175.2
2	3	kennel	Paired humans	Right	objects	174200	851.3
2	3	kennel	Paired humans	Left	objects	174200	558.7
1	3	kennel	Paired humans	Right	object right	74972	16.8
1	3	kennel	Paired humans	Left	object right	74972	258.3
2	3	kennel	Paired humans	Right	object right	74972	433.0
2	3	kennel	Paired humans	Left	object right	74972	391.6
1	3	kennel	Paired humans	Right	object left	96306	1108.4
1	3	kennel	Paired humans	Left	object left	96306	908.6
2	3	kennel	Paired humans	Right	object left	96306	401.5
2	3	kennel	Paired humans	Left	object left	96306	142.2
1	3	kennel	Paired humans	Right	image	401650	1625.1
1	3	kennel	Paired humans	Left	image	401650	1541.9
2	3	kennel	Paired humans	Right	image	401650	2035.0
2	3	kennel	Paired humans	Left	image	401650	1442.2
1	3	kennel	Landscape human	Right	head	4461	8.4
1	3	kennel	Landscape human	Left	head	4461	0.0
2	3	kennel	Landscape human	Right	head	4461	0.0
2	3	kennel	Landscape human	Left	head	4461	0.0
1	3	kennel	Landscape human	Right	object	37653	8.4
1	3	kennel	Landscape human	Left	object	37653	0.0
2	3	kennel	Landscape human	Right	object	37653	0.0
2	3	kennel	Landscape human	Left	object	37653	0.0
1	3	kennel	Landscape human	Right	image	401650	1974.9
1	3	kennel	Landscape human	Left	image	401650	2041.5
2	3	kennel	Landscape human	Right	image	401650	2099.9
2	3	kennel	Landscape human	Left	image	401650	2799.7
1	3	kennel	Landscape human	Right	head	1605	0.0
1	3	kennel	Landscape human	Left	head	1605	0.0
2	3	kennel	Landscape human	Right	head	1605	291.9
2	3	kennel	Landscape human	Left	head	1605	100.0
1	3	kennel	Landscape human	Right	object	17141	0.0
1	3	kennel	Landscape human	Left	object	17141	133.4
2	3	kennel	Landscape human	Right	object	17141	1333.9
2	3	kennel	Landscape human	Left	object	17141	208.2
1	3	kennel	Landscape human	Right	image	401650	774.7
1	3	kennel	Landscape human	Left	image	401650	1174.7
2	3	kennel	Landscape human	Right	image	401650	2266.5
2	3	kennel	Landscape human	Left	image	401650	1133.5
1	3	kennel	Landscape wild animal	Right	head	4609	0.0
1	3	kennel	Landscape wild animal	Left	head	4609	25.0
2	3	kennel	Landscape wild animal	Right	head	4609	0.0
2	3	kennel	Landscape wild animal	Left	head	4609	0.0
1	3	kennel	Landscape wild animal	Right	object	36897	0.0
1	3	kennel	Landscape wild animal	Left	object	36897	25.0
2	3	kennel	Landscape wild animal	Right	object	36897	0.0
2	3	kennel	Landscape wild animal	Left	object	36897	0.0
1	3	kennel	Landscape wild animal	Right	image	401650	2699.9
1	3	kennel	Landscape wild animal	Left	image	401650	2983.4
2	3	kennel	Landscape wild animal	Right	image	401650	849.9
2	3	kennel	Landscape wild animal	Left	image	401650	525.5
1	3	kennel	Landscape wild animal	Right	head	1167	0.0
1	3	kennel	Landscape wild animal	Left	head	1167	0.0
2	3	kennel	Landscape wild animal	Right	head	1167	0.0
2	3	kennel	Landscape wild animal	Left	head	1167	0.0
1	3	kennel	Landscape wild animal	Right	object	11478	0.0
1	3	kennel	Landscape wild animal	Left	object	11478	0.0
2	3	kennel	Landscape wild animal	Right	object	11478	0.0
2	3	kennel	Landscape wild animal	Left	object	11478	0.0
1	3	kennel	Landscape wild animal	Right	image	401650	58.4
1	3	kennel	Landscape wild animal	Left	image	401650	58.4
2	3	kennel	Landscape wild animal	Right	image	401650	975.2
2	3	kennel	Landscape wild animal	Left	image	401650	941.7
2	3	kennel	Single human	Right	head	21422	8.4
2	3	kennel	Single human	Left	head	21422	0.0
2	3	kennel	Single human	Right	object	167850	574.8
2	3	kennel	Single human	Left	object	167850	666.9
2	3	kennel	Single human	Right	image	401650	2749.9
2	3	kennel	Single human	Left	image	401650	2908.1
1	3	kennel	Single dog	Right	head	18153	16.6
1	3	kennel	Single dog	Left	head	18153	41.5
2	3	kennel	Single dog	Right	head	18153	0.0
2	3	kennel	Single dog	Left	head	18153	0.0
1	3	kennel	Single dog	Right	object	92135	25.0
1	3	kennel	Single dog	Left	object	92135	66.4
2	3	kennel	Single dog	Right	object	92135	0.0
2	3	kennel	Single dog	Left	object	92135	0.0
1	3	kennel	Single dog	Right	image	399475	1791.8
1	3	kennel	Single dog	Left	image	399475	1666.7
2	3	kennel	Single dog	Right	image	399475	641.5
2	3	kennel	Single dog	Left	image	399475	658.2
1	3	kennel	Paired wild animals	Right	head right	18602	0.0
1	3	kennel	Paired wild animals	Left	head right	18602	0.0
2	3	kennel	Paired wild animals	Right	head right	18602	8.3
2	3	kennel	Paired wild animals	Left	head right	18602	8.2
1	3	kennel	Paired wild animals	Right	head left	20442	0.0
1	3	kennel	Paired wild animals	Left	head left	20442	0.0
2	3	kennel	Paired wild animals	Right	head left	20442	0.0
2	3	kennel	Paired wild animals	Left	head left	20442	0.0
1	3	kennel	Paired wild animals	Right	objects	188499	49.9
1	3	kennel	Paired wild animals	Left	objects	188499	233.5
2	3	kennel	Paired wild animals	Right	objects	188499	166.5
2	3	kennel	Paired wild animals	Left	objects	188499	1325.3
1	3	kennel	Paired wild animals	Right	object right	98350	33.3
1	3	kennel	Paired wild animals	Left	object right	98350	216.7
2	3	kennel	Paired wild animals	Right	object right	98350	141.6
2	3	kennel	Paired wild animals	Left	object right	98350	1300.2
1	3	kennel	Paired wild animals	Right	object left	87472	16.6
1	3	kennel	Paired wild animals	Left	object left	87472	0.0
2	3	kennel	Paired wild animals	Right	object left	87472	0.0
2	3	kennel	Paired wild animals	Left	object left	87472	0.0
1	3	kennel	Paired wild animals	Right	image	398750	166.4
1	3	kennel	Paired wild animals	Left	image	398750	383.2
2	3	kennel	Paired wild animals	Right	image	398750	1133.3
2	3	kennel	Paired wild animals	Left	image	398750	2357.9
1	3	kennel	Landscape dog	Right	head	4738	0.0
1	3	kennel	Landscape dog	Left	head	4738	0.0
2	3	kennel	Landscape dog	Right	head	4738	0.0
2	3	kennel	Landscape dog	Left	head	4738	0.0
1	3	kennel	Landscape dog	Right	object	25101	0.0
1	3	kennel	Landscape dog	Left	object	25101	0.0
2	3	kennel	Landscape dog	Right	object	25101	8.4
2	3	kennel	Landscape dog	Left	object	25101	16.7
1	3	kennel	Landscape dog	Right	image	401304	1574.9
1	3	kennel	Landscape dog	Left	image	401304	1558.4
2	3	kennel	Landscape dog	Right	image	401304	2408.4
2	3	kennel	Landscape dog	Left	image	401304	2025.0
1	3	kennel	Single wild animal	Right	head	22865	1033.0
1	3	kennel	Single wild animal	Left	head	22865	108.4
2	3	kennel	Single wild animal	Right	head	22865	0.0
2	3	kennel	Single wild animal	Left	head	22865	217.2
1	3	kennel	Single wild animal	Right	object	166941	1108.2
1	3	kennel	Single wild animal	Left	object	166941	100.1
2	3	kennel	Single wild animal	Right	object	166941	0.0
2	3	kennel	Single wild animal	Left	object	166941	2275.0
1	3	kennel	Single wild animal	Right	image	401650	2983.2
1	3	kennel	Single wild animal	Left	image	401650	674.9
2	3	kennel	Single wild animal	Right	image	401650	558.1
2	3	kennel	Single wild animal	Left	image	401650	2341.6
1	3	kennel	Paired dogs	Right	head right	14696	0.0
1	3	kennel	Paired dogs	Left	head right	14696	0.0
2	3	kennel	Paired dogs	Right	head right	14696	0.0
2	3	kennel	Paired dogs	Left	head right	14696	124.9
1	3	kennel	Paired dogs	Right	head left	15420	0.0
1	3	kennel	Paired dogs	Left	head left	15420	16.6
2	3	kennel	Paired dogs	Right	head left	15420	0.0
2	3	kennel	Paired dogs	Left	head left	15420	0.0
1	3	kennel	Paired dogs	Right	objects	149248	0.0
1	3	kennel	Paired dogs	Left	objects	149248	16.6
2	3	kennel	Paired dogs	Right	objects	149248	883.5
2	3	kennel	Paired dogs	Left	objects	149248	1424.9
1	3	kennel	Paired dogs	Right	object right	70316	0.0
1	3	kennel	Paired dogs	Left	object right	70316	0.0
2	3	kennel	Paired dogs	Right	object right	70316	875.2
2	3	kennel	Paired dogs	Left	object right	70316	1399.8
1	3	kennel	Paired dogs	Right	object left	76420	0.0
1	3	kennel	Paired dogs	Left	object left	76420	16.6
2	3	kennel	Paired dogs	Right	object left	76420	0.0
2	3	kennel	Paired dogs	Left	object left	76420	25.0
1	3	kennel	Paired dogs	Right	image	401650	674.4
1	3	kennel	Paired dogs	Left	image	401650	74.9
2	3	kennel	Paired dogs	Right	image	401650	1316.6
2	3	kennel	Paired dogs	Left	image	401650	1458.4
1	3	kennel	Landscape dog	Right	head	1981	0.0
1	3	kennel	Landscape dog	Left	head	1981	0.0
2	3	kennel	Landscape dog	Right	head	1981	0.0
2	3	kennel	Landscape dog	Left	head	1981	33.4
1	3	kennel	Landscape dog	Right	object	12830	0.0
1	3	kennel	Landscape dog	Left	object	12830	0.0
2	3	kennel	Landscape dog	Right	object	12830	391.5
2	3	kennel	Landscape dog	Left	object	12830	133.5
1	3	kennel	Landscape dog	Right	image	401650	166.6
1	3	kennel	Landscape dog	Left	image	401650	275.0
2	3	kennel	Landscape dog	Right	image	401650	835.1
2	3	kennel	Landscape dog	Left	image	401650	1176.8
1	3	kennel	Landscape dog	Right	head	2840	0.0
1	3	kennel	Landscape dog	Left	head	2840	0.0
2	3	kennel	Landscape dog	Right	head	2840	0.0
2	3	kennel	Landscape dog	Left	head	2840	0.0
1	3	kennel	Landscape dog	Right	object	19180	0.0
1	3	kennel	Landscape dog	Left	object	19180	0.0
2	3	kennel	Landscape dog	Right	object	19180	0.0
2	3	kennel	Landscape dog	Left	object	19180	0.0
1	3	kennel	Landscape dog	Right	image	401650	0.0
1	3	kennel	Landscape dog	Left	image	401650	0.0
2	3	kennel	Landscape dog	Right	image	401650	1991.9
2	3	kennel	Landscape dog	Left	image	401650	2899.9
1	3	kennel	Single wild animal	Right	head	30220	66.6
1	3	kennel	Single wild animal	Left	head	30220	325.0
2	3	kennel	Single wild animal	Right	head	30220	0.0
2	3	kennel	Single wild animal	Left	head	30220	0.0
1	3	kennel	Single wild animal	Right	object	174809	299.9
1	3	kennel	Single wild animal	Left	object	174809	800.0
2	3	kennel	Single wild animal	Right	object	174809	0.0
2	3	kennel	Single wild animal	Left	object	174809	891.8
1	3	kennel	Single wild animal	Right	image	401650	1591.6
1	3	kennel	Single wild animal	Left	image	401650	1275.0
2	3	kennel	Single wild animal	Right	image	401650	0.0
2	3	kennel	Single wild animal	Left	image	401650	983.3
1	3	kennel	Landscape dog	Right	head	5158	0.0
1	3	kennel	Landscape dog	Left	head	5158	0.0
2	3	kennel	Landscape dog	Right	head	5158	0.0
2	3	kennel	Landscape dog	Left	head	5158	0.0
2	3	kennel	Landscape dog	Right	head	5158	8.2
2	3	kennel	Landscape dog	Left	head	5158	8.4
1	3	kennel	Landscape dog	Right	object	20120	41.7
1	3	kennel	Landscape dog	Left	object	20120	0.0
2	3	kennel	Landscape dog	Right	object	20120	0.0
2	3	kennel	Landscape dog	Left	object	20120	0.0
2	3	kennel	Landscape dog	Right	object	20120	33.3
2	3	kennel	Landscape dog	Left	object	20120	41.6
1	3	kennel	Landscape dog	Right	image	401650	1075.0
1	3	kennel	Landscape dog	Left	image	401650	1674.6
2	3	kennel	Landscape dog	Right	image	401650	100.0
2	3	kennel	Landscape dog	Left	image	401650	442.3
2	3	kennel	Landscape dog	Right	image	401650	2174.9
2	3	kennel	Landscape dog	Left	image	401650	2566.7
1	3	kennel	Landscape human	Right	head	1564	0.0
1	3	kennel	Landscape human	Left	head	1564	0.0
2	3	kennel	Landscape human	Right	head	1564	0.0
2	3	kennel	Landscape human	Left	head	1564	0.0
1	3	kennel	Landscape human	Right	object	14373	133.4
1	3	kennel	Landscape human	Left	object	14373	16.6
2	3	kennel	Landscape human	Right	object	14373	0.0
2	3	kennel	Landscape human	Left	object	14373	24.9
1	3	kennel	Landscape human	Right	image	401650	1194.7
1	3	kennel	Landscape human	Left	image	401650	1350.1
2	3	kennel	Landscape human	Right	image	401650	2399.6
2	3	kennel	Landscape human	Left	image	401650	2691.6
1	3	kennel	Single wild animal	Right	head	37896	0.0
1	3	kennel	Single wild animal	Left	head	37896	0.0
2	3	kennel	Single wild animal	Right	head	37896	0.0
2	3	kennel	Single wild animal	Left	head	37896	633.1
1	3	kennel	Single wild animal	Right	object	153246	1041.6
1	3	kennel	Single wild animal	Left	object	153246	2641.5
2	3	kennel	Single wild animal	Right	object	153246	0.0
2	3	kennel	Single wild animal	Left	object	153246	766.4
1	3	kennel	Single wild animal	Right	image	401650	1158.1
1	3	kennel	Single wild animal	Left	image	401650	2833.3
2	3	kennel	Single wild animal	Right	image	401650	0.0
2	3	kennel	Single wild animal	Left	image	401650	1024.6
1	3	kennel	Paired wild animals	Right	head right	25802	16.6
1	3	kennel	Paired wild animals	Left	head right	25802	0.0
2	3	kennel	Paired wild animals	Right	head right	25802	349.9
2	3	kennel	Paired wild animals	Left	head right	25802	1742.0
1	3	kennel	Paired wild animals	Right	head left	27969	0.0
1	3	kennel	Paired wild animals	Left	head left	27969	0.0
2	3	kennel	Paired wild animals	Right	head left	27969	0.0
2	3	kennel	Paired wild animals	Left	head left	27969	0.0
1	3	kennel	Paired wild animals	Right	objects	220927	407.9
1	3	kennel	Paired wild animals	Left	objects	220927	1033.2
2	3	kennel	Paired wild animals	Right	objects	220927	341.6
2	3	kennel	Paired wild animals	Left	objects	220927	1758.6
1	3	kennel	Paired wild animals	Right	object right	111533	399.5
1	3	kennel	Paired wild animals	Left	object right	111533	1033.1
2	3	kennel	Paired wild animals	Right	object right	111533	325.0
2	3	kennel	Paired wild animals	Left	object right	111533	1741.8
1	3	kennel	Paired wild animals	Right	object left	108071	8.4
1	3	kennel	Paired wild animals	Left	object left	108071	16.6
2	3	kennel	Paired wild animals	Right	object left	108071	0.0
2	3	kennel	Paired wild animals	Left	object left	108071	0.0
1	3	kennel	Paired wild animals	Right	image	401650	1858.6
1	3	kennel	Paired wild animals	Left	image	401650	1808.3
2	3	kennel	Paired wild animals	Right	image	401650	708.3
2	3	kennel	Paired wild animals	Left	image	401650	2224.6
1	3	kennel	Single dog	Right	head	51897	41.7
1	3	kennel	Single dog	Left	head	51897	58.6
2	3	kennel	Single dog	Right	head	51897	0.0
2	3	kennel	Single dog	Left	head	51897	0.0
1	3	kennel	Single dog	Right	object	161450	1366.5
1	3	kennel	Single dog	Left	object	161450	1799.9
2	3	kennel	Single dog	Right	object	161450	197.7
2	3	kennel	Single dog	Left	object	161450	8.4
1	3	kennel	Single dog	Right	image	401650	2316.5
1	3	kennel	Single dog	Left	image	401650	2316.5
2	3	kennel	Single dog	Right	image	401650	395.5
2	3	kennel	Single dog	Left	image	401650	1204.1
1	3	kennel	Single dog	Right	head	18816	491.5
1	3	kennel	Single dog	Left	head	18816	366.7
2	3	kennel	Single dog	Right	head	18816	0.0
2	3	kennel	Single dog	Left	head	18816	8.4
1	3	kennel	Single dog	Right	object	154675	766.7
1	3	kennel	Single dog	Left	object	154675	741.6
2	3	kennel	Single dog	Right	object	154675	2658.3
2	3	kennel	Single dog	Left	object	154675	2766.6
1	3	kennel	Single dog	Right	image	401650	1425.1
1	3	kennel	Single dog	Left	image	401650	1258.2
2	3	kennel	Single dog	Right	image	401650	2991.6
2	3	kennel	Single dog	Left	image	401650	2991.6
1	3	kennel	Single human	Right	head	13115	474.6
1	3	kennel	Single human	Left	head	13115	432.9
2	3	kennel	Single human	Right	head	13115	75.1
2	3	kennel	Single human	Left	head	13115	16.6
1	3	kennel	Single human	Right	object	146564	608.1
1	3	kennel	Single human	Left	object	146564	2074.8
2	3	kennel	Single human	Right	object	146564	1683.3
2	3	kennel	Single human	Left	object	146564	2275.0
1	3	kennel	Single human	Right	image	398750	916.7
1	3	kennel	Single human	Left	image	398750	2266.6
2	3	kennel	Single human	Right	image	398750	1691.6
2	3	kennel	Single human	Left	image	398750	2316.7
1	3	kennel	Paired wild animals	Right	head right	15374	0.0
1	3	kennel	Paired wild animals	Left	head right	15374	0.0
2	3	kennel	Paired wild animals	Right	head right	15374	405.7
2	3	kennel	Paired wild animals	Left	head right	15374	33.2
1	3	kennel	Paired wild animals	Right	head left	16131	0.0
1	3	kennel	Paired wild animals	Left	head left	16131	16.6
2	3	kennel	Paired wild animals	Right	head left	16131	33.4
2	3	kennel	Paired wild animals	Left	head left	16131	91.7
1	3	kennel	Paired wild animals	Right	objects	144307	0.0
1	3	kennel	Paired wild animals	Left	objects	144307	16.6
2	3	kennel	Paired wild animals	Right	objects	144307	430.8
2	3	kennel	Paired wild animals	Left	objects	144307	116.7
1	3	kennel	Paired wild animals	Right	object right	57635	0.0
1	3	kennel	Paired wild animals	Left	object right	57635	0.0
2	3	kennel	Paired wild animals	Right	object right	57635	355.8
2	3	kennel	Paired wild animals	Left	object right	57635	41.6
1	3	kennel	Paired wild animals	Right	object left	83449	0.0
1	3	kennel	Paired wild animals	Left	object left	83449	16.6
2	3	kennel	Paired wild animals	Right	object left	83449	41.6
2	3	kennel	Paired wild animals	Left	object left	83449	75.1
1	3	kennel	Paired wild animals	Right	image	399475	66.8
1	3	kennel	Paired wild animals	Left	image	399475	1306.4
2	3	kennel	Paired wild animals	Right	image	399475	1163.1
2	3	kennel	Paired wild animals	Left	image	399475	1716.3
1	3	kennel	Paired humans	Right	head right	15310	0.0
1	3	kennel	Paired humans	Left	head right	15310	108.3
2	3	kennel	Paired humans	Right	head right	15310	0.0
2	3	kennel	Paired humans	Left	head right	15310	632.8
1	3	kennel	Paired humans	Right	head left	13943	0.0
1	3	kennel	Paired humans	Left	head left	13943	0.0
2	3	kennel	Paired humans	Right	head left	13943	0.0
2	3	kennel	Paired humans	Left	head left	13943	0.0
1	3	kennel	Paired humans	Right	objects	165054	0.0
1	3	kennel	Paired humans	Left	objects	165054	116.6
2	3	kennel	Paired humans	Right	objects	165054	0.0
2	3	kennel	Paired humans	Left	objects	165054	607.9
1	3	kennel	Paired humans	Right	object right	89163	0.0
1	3	kennel	Paired humans	Left	object right	89163	108.4
2	3	kennel	Paired humans	Right	object right	89163	0.0
2	3	kennel	Paired humans	Left	object right	89163	524.8
1	3	kennel	Paired humans	Right	object left	74270	0.0
1	3	kennel	Paired humans	Left	object left	74270	0.0
2	3	kennel	Paired humans	Right	object left	74270	0.0
2	3	kennel	Paired humans	Left	object left	74270	0.0
1	3	kennel	Paired humans	Right	image	401650	74.9
1	3	kennel	Paired humans	Left	image	401650	2583.7
2	3	kennel	Paired humans	Right	image	401650	0.0
2	3	kennel	Paired humans	Left	image	401650	3008.2
1	3	kennel	Landscape human	Right	head	4106	0.0
1	3	kennel	Landscape human	Left	head	4106	133.4
2	3	kennel	Landscape human	Right	head	4106	0.0
2	3	kennel	Landscape human	Left	head	4106	0.0
1	3	kennel	Landscape human	Right	object	22345	0.0
1	3	kennel	Landscape human	Left	object	22345	358.1
2	3	kennel	Landscape human	Right	object	22345	375.0
2	3	kennel	Landscape human	Left	object	22345	0.0
1	3	kennel	Landscape human	Right	image	401650	808.2
1	3	kennel	Landscape human	Left	image	401650	1566.4
2	3	kennel	Landscape human	Right	image	401650	2341.6
2	3	kennel	Landscape human	Left	image	401650	1408.4
1	4	kennel	Paired dogs	Right	head right	34561	0.0
1	4	kennel	Paired dogs	Left	head right	34561	0.0
2	4	kennel	Paired dogs	Right	head right	34561	8.4
2	4	kennel	Paired dogs	Left	head right	34561	50.0
1	4	kennel	Paired dogs	Right	head left	28672	8.4
1	4	kennel	Paired dogs	Left	head left	28672	549.8
2	4	kennel	Paired dogs	Right	head left	28672	8.4
2	4	kennel	Paired dogs	Left	head left	28672	0.0
1	4	kennel	Paired dogs	Right	objects	252790	941.7
1	4	kennel	Paired dogs	Left	objects	252790	624.9
2	4	kennel	Paired dogs	Right	objects	252790	2400.0
2	4	kennel	Paired dogs	Left	objects	252790	608.5
1	4	kennel	Paired dogs	Right	object right	154337	716.5
1	4	kennel	Paired dogs	Left	object right	154337	0.0
2	4	kennel	Paired dogs	Right	object right	154337	2250.0
2	4	kennel	Paired dogs	Left	object right	154337	575.1
1	4	kennel	Paired dogs	Right	object left	93065	216.8
1	4	kennel	Paired dogs	Left	object left	93065	574.9
2	4	kennel	Paired dogs	Right	object left	93065	133.2
2	4	kennel	Paired dogs	Left	object left	93065	25.0
1	4	kennel	Paired dogs	Right	image	400200	1000.0
1	4	kennel	Paired dogs	Left	image	400200	1141.7
2	4	kennel	Paired dogs	Right	image	400200	2433.2
2	4	kennel	Paired dogs	Left	image	400200	633.6
1	4	kennel	Paired dogs	Right	head right	21753	0.0
1	4	kennel	Paired dogs	Left	head right	21753	50.1
1	4	kennel	Paired dogs	Right	head left	22547	0.0
1	4	kennel	Paired dogs	Left	head left	22547	275.0
1	4	kennel	Paired dogs	Right	objects	165898	233.4
1	4	kennel	Paired dogs	Left	objects	165898	366.6
1	4	kennel	Paired dogs	Right	object right	61625	0.0
1	4	kennel	Paired dogs	Left	object right	61625	58.4
1	4	kennel	Paired dogs	Right	object left	102256	225.0
1	4	kennel	Paired dogs	Left	object left	102256	308.2
1	4	kennel	Paired dogs	Right	image	402204	491.5
1	4	kennel	Paired dogs	Left	image	402204	758.3
2	4	kennel	Paired wild animals	Right	head right	25403	2141.4
2	4	kennel	Paired wild animals	Left	head right	25403	24.9
2	4	kennel	Paired wild animals	Right	head left	25385	0.0
2	4	kennel	Paired wild animals	Left	head left	25385	0.0
2	4	kennel	Paired wild animals	Right	object right	108438	2241.4
2	4	kennel	Paired wild animals	Left	object right	108438	99.8
2	4	kennel	Paired wild animals	Right	object left	75994	116.8
2	4	kennel	Paired wild animals	Left	object left	75994	725.2
2	4	kennel	Paired wild animals	Right	objects	183752	2374.8
2	4	kennel	Paired wild animals	Left	objects	183752	825.0
2	4	kennel	Paired wild animals	Right	image	401650	2808.3
2	4	kennel	Paired wild animals	Left	image	401650	1874.8
1	4	kennel	Landscape wild animal	Right	head	2567	0.0
1	4	kennel	Landscape wild animal	Left	head	2567	8.3
2	4	kennel	Landscape wild animal	Right	head	2567	8.4
2	4	kennel	Landscape wild animal	Left	head	2567	0.0
1	4	kennel	Landscape wild animal	Right	object	12588	0.0
1	4	kennel	Landscape wild animal	Left	object	12588	49.9
2	4	kennel	Landscape wild animal	Right	object	12588	8.4
2	4	kennel	Landscape wild animal	Left	object	12588	8.2
1	4	kennel	Landscape wild animal	Right	image	401650	774.4
1	4	kennel	Landscape wild animal	Left	image	401650	2591.4
2	4	kennel	Landscape wild animal	Right	image	401650	2662.1
2	4	kennel	Landscape wild animal	Left	image	401650	2793.0
1	4	kennel	Paired dogs	Right	head right	32211	199.6
1	4	kennel	Paired dogs	Left	head right	32211	66.6
2	4	kennel	Paired dogs	Right	head right	32211	1333.7
2	4	kennel	Paired dogs	Left	head right	32211	8.4
1	4	kennel	Paired dogs	Right	head left	32225	66.9
1	4	kennel	Paired dogs	Left	head left	32225	783.3
2	4	kennel	Paired dogs	Right	head left	32225	16.8
2	4	kennel	Paired dogs	Left	head left	32225	658.3
1	4	kennel	Paired dogs	Right	object right	109617	1633.4
1	4	kennel	Paired dogs	Left	object right	109617	583.5
2	4	kennel	Paired dogs	Right	object right	109617	2891.6
2	4	kennel	Paired dogs	Left	object right	109617	258.4
1	4	kennel	Paired dogs	Right	object left	95708	566.6
1	4	kennel	Paired dogs	Left	object left	95708	791.6
2	4	kennel	Paired dogs	Right	object left	95708	16.8
2	4	kennel	Paired dogs	Left	object left	95708	2399.8
1	4	kennel	Paired dogs	Right	objects	203520	2158.4
1	4	kennel	Paired dogs	Left	objects	203520	1366.7
2	4	kennel	Paired dogs	Right	objects	203520	2908.4
2	4	kennel	Paired dogs	Left	objects	203520	2708.1
1	4	kennel	Paired dogs	Right	image	401650	2549.9
1	4	kennel	Paired dogs	Left	image	401650	1691.9
2	4	kennel	Paired dogs	Right	image	401650	2949.9
2	4	kennel	Paired dogs	Left	image	401650	2883.1
1	4	kennel	Single wild animal	Right	head	61074	607.9
1	4	kennel	Single wild animal	Left	head	61074	600.0
2	4	kennel	Single wild animal	Right	head	61074	108.3
2	4	kennel	Single wild animal	Left	head	61074	33.4
1	4	kennel	Single wild animal	Right	object	132972	1141.2
1	4	kennel	Single wild animal	Left	object	132972	858.3
2	4	kennel	Single wild animal	Right	object	132972	116.6
2	4	kennel	Single wild animal	Left	object	132972	91.7
1	4	kennel	Single wild animal	Right	image	401650	1758.4
1	4	kennel	Single wild animal	Left	image	401650	1130.5
2	4	kennel	Single wild animal	Right	image	401650	525.3
2	4	kennel	Single wild animal	Left	image	401650	1350.0
1	4	kennel	Landscape wild animal	Right	head	1525	0.0
1	4	kennel	Landscape wild animal	Left	head	1525	0.0
2	4	kennel	Landscape wild animal	Right	head	1525	0.0
2	4	kennel	Landscape wild animal	Left	head	1525	0.0
1	4	kennel	Landscape wild animal	Right	object	19183	0.0
1	4	kennel	Landscape wild animal	Left	object	19183	316.7
2	4	kennel	Landscape wild animal	Right	object	19183	658.6
2	4	kennel	Landscape wild animal	Left	object	19183	25.0
1	4	kennel	Landscape wild animal	Right	image	401650	975.4
1	4	kennel	Landscape wild animal	Left	image	401650	3008.2
2	4	kennel	Landscape wild animal	Right	image	401650	2991.5
2	4	kennel	Landscape wild animal	Left	image	401650	349.9
1	4	kennel	Single human	Right	head	16729	0.0
1	4	kennel	Single human	Left	head	16729	0.0
2	4	kennel	Single human	Right	head	16729	8.4
2	4	kennel	Single human	Left	head	16729	8.2
1	4	kennel	Single human	Right	object	135945	1732.8
1	4	kennel	Single human	Left	object	135945	2924.8
2	4	kennel	Single human	Right	object	135945	1674.8
2	4	kennel	Single human	Left	object	135945	358.0
1	4	kennel	Single human	Right	image	400577	2049.8
1	4	kennel	Single human	Left	image	400577	3008.2
2	4	kennel	Single human	Right	image	400577	2224.7
2	4	kennel	Single human	Left	image	400577	1241.4
1	4	kennel	Paired humans	Right	head right	15403	0.0
1	4	kennel	Paired humans	Left	head right	15403	0.0
2	4	kennel	Paired humans	Right	head right	15403	0.0
2	4	kennel	Paired humans	Left	head right	15403	8.4
1	4	kennel	Paired humans	Right	head left	12832	0.0
1	4	kennel	Paired humans	Left	head left	12832	0.0
2	4	kennel	Paired humans	Right	head left	12832	0.0
2	4	kennel	Paired humans	Left	head left	12832	0.0
1	4	kennel	Paired humans	Right	objects	217156	749.6
1	4	kennel	Paired humans	Left	objects	217156	3008.3
2	4	kennel	Paired humans	Right	objects	217156	108.4
2	4	kennel	Paired humans	Left	objects	217156	916.8
1	4	kennel	Paired humans	Right	object right	113522	0.0
1	4	kennel	Paired humans	Left	object right	113522	3008.3
2	4	kennel	Paired humans	Right	object right	113522	58.4
2	4	kennel	Paired humans	Left	object right	113522	883.4
1	4	kennel	Paired humans	Right	object left	101614	757.9
1	4	kennel	Paired humans	Left	object left	101614	0.0
2	4	kennel	Paired humans	Right	object left	101614	50.0
2	4	kennel	Paired humans	Left	object left	101614	33.5
1	4	kennel	Paired humans	Right	image	401650	3008.3
1	4	kennel	Paired humans	Left	image	401650	3008.3
2	4	kennel	Paired humans	Right	image	401650	1041.8
2	4	kennel	Paired humans	Left	image	401650	1008.4
1	4	kennel	Paired humans	Right	head right	11314	0.0
1	4	kennel	Paired humans	Left	head right	11314	0.0
2	4	kennel	Paired humans	Right	head right	11314	8.4
2	4	kennel	Paired humans	Left	head right	11314	0.0
1	4	kennel	Paired humans	Right	head left	14185	8.4
1	4	kennel	Paired humans	Left	head left	14185	8.4
2	4	kennel	Paired humans	Right	head left	14185	0.0
2	4	kennel	Paired humans	Left	head left	14185	0.0
1	4	kennel	Paired humans	Right	objects	185369	100.1
1	4	kennel	Paired humans	Left	objects	185369	391.7
2	4	kennel	Paired humans	Right	objects	185369	2641.6
2	4	kennel	Paired humans	Left	objects	185369	2300.1
1	4	kennel	Paired humans	Right	object right	73428	0.0
1	4	kennel	Paired humans	Left	object right	73428	0.0
2	4	kennel	Paired humans	Right	object right	73428	2608.4
2	4	kennel	Paired humans	Left	object right	73428	983.3
1	4	kennel	Paired humans	Right	object left	109716	100.1
1	4	kennel	Paired humans	Left	object left	109716	391.7
2	4	kennel	Paired humans	Right	object left	109716	16.6
2	4	kennel	Paired humans	Left	object left	109716	1308.6
1	4	kennel	Paired humans	Right	image	401650	275.1
1	4	kennel	Paired humans	Left	image	401650	499.9
2	4	kennel	Paired humans	Right	image	401650	2908.4
2	4	kennel	Paired humans	Left	image	401650	2683.3
1	4	kennel	Single human	Right	head	11976	50.1
1	4	kennel	Single human	Left	head	11976	100.0
2	4	kennel	Single human	Right	head	11976	0.0
2	4	kennel	Single human	Left	head	11976	0.0
1	4	kennel	Single human	Right	object	102045	791.6
1	4	kennel	Single human	Left	object	102045	875.1
2	4	kennel	Single human	Right	object	102045	166.7
2	4	kennel	Single human	Left	object	102045	366.6
1	4	kennel	Single human	Right	image	401650	1241.5
1	4	kennel	Single human	Left	image	401650	1149.9
2	4	kennel	Single human	Right	image	401650	2958.2
2	4	kennel	Single human	Left	image	401650	2133.4
1	4	kennel	Single dog	Right	head	20477	25.0
1	4	kennel	Single dog	Left	head	20477	0.0
2	4	kennel	Single dog	Right	head	20477	0.0
2	4	kennel	Single dog	Left	head	20477	0.0
1	4	kennel	Single dog	Right	object	143218	50.0
1	4	kennel	Single dog	Left	object	143218	0.0
2	4	kennel	Single dog	Right	object	143218	833.4
2	4	kennel	Single dog	Left	object	143218	666.7
1	4	kennel	Single dog	Right	image	401650	1575.2
1	4	kennel	Single dog	Left	image	401650	0.0
2	4	kennel	Single dog	Right	image	401650	1367.2
2	4	kennel	Single dog	Left	image	401650	1942.0
1	4	kennel	Paired humans	Right	head right	8590	8.3
1	4	kennel	Paired humans	Left	head right	8590	8.4
2	4	kennel	Paired humans	Right	head right	8590	0.0
2	4	kennel	Paired humans	Left	head right	8590	100.0
1	4	kennel	Paired humans	Right	head left	8314	0.0
1	4	kennel	Paired humans	Left	head left	8314	0.0
2	4	kennel	Paired humans	Right	head left	8314	0.0
2	4	kennel	Paired humans	Left	head left	8314	0.0
1	4	kennel	Paired humans	Right	objects	174200	908.1
1	4	kennel	Paired humans	Left	objects	174200	2541.6
2	4	kennel	Paired humans	Right	objects	174200	233.3
2	4	kennel	Paired humans	Left	objects	174200	2958.2
1	4	kennel	Paired humans	Right	object right	74972	775.0
1	4	kennel	Paired humans	Left	object right	74972	2433.3
2	4	kennel	Paired humans	Right	object right	74972	191.5
2	4	kennel	Paired humans	Left	object right	74972	2933.2
1	4	kennel	Paired humans	Right	object left	96306	74.9
1	4	kennel	Paired humans	Left	object left	96306	91.7
2	4	kennel	Paired humans	Right	object left	96306	0.0
2	4	kennel	Paired humans	Left	object left	96306	0.0
1	4	kennel	Paired humans	Right	image	401650	2591.5
1	4	kennel	Paired humans	Left	image	401650	2616.5
2	4	kennel	Paired humans	Right	image	401650	2999.9
2	4	kennel	Paired humans	Left	image	401650	2999.9
1	4	kennel	Landscape human	Right	head	4461	0.0
1	4	kennel	Landscape human	Left	head	4461	0.0
2	4	kennel	Landscape human	Right	head	4461	0.0
2	4	kennel	Landscape human	Left	head	4461	0.0
1	4	kennel	Landscape human	Right	object	37653	16.8
1	4	kennel	Landscape human	Left	object	37653	8.3
2	4	kennel	Landscape human	Right	object	37653	33.4
2	4	kennel	Landscape human	Left	object	37653	16.8
1	4	kennel	Landscape human	Right	image	401650	1266.8
1	4	kennel	Landscape human	Left	image	401650	925.4
2	4	kennel	Landscape human	Right	image	401650	1949.9
2	4	kennel	Landscape human	Left	image	401650	1649.9
1	4	kennel	Landscape human	Right	head	1605	0.0
1	4	kennel	Landscape human	Left	head	1605	0.0
2	4	kennel	Landscape human	Right	head	1605	83.5
2	4	kennel	Landscape human	Left	head	1605	41.6
1	4	kennel	Landscape human	Right	object	17141	474.6
1	4	kennel	Landscape human	Left	object	17141	16.8
2	4	kennel	Landscape human	Right	object	17141	2174.9
2	4	kennel	Landscape human	Left	object	17141	2157.5
1	4	kennel	Landscape human	Right	image	401650	891.5
1	4	kennel	Landscape human	Left	image	401650	749.7
2	4	kennel	Landscape human	Right	image	401650	2991.5
2	4	kennel	Landscape human	Left	image	401650	2991.5
1	4	kennel	Landscape wild animal	Right	head	4609	75.2
1	4	kennel	Landscape wild animal	Left	head	4609	0.0
2	4	kennel	Landscape wild animal	Right	head	4609	141.6
2	4	kennel	Landscape wild animal	Left	head	4609	0.0
1	4	kennel	Landscape wild animal	Right	object	36897	1600.3
1	4	kennel	Landscape wild animal	Left	object	36897	375.2
2	4	kennel	Landscape wild animal	Right	object	36897	300.0
2	4	kennel	Landscape wild animal	Left	object	36897	417.3
1	4	kennel	Landscape wild animal	Right	image	401650	2733.0
1	4	kennel	Landscape wild animal	Left	image	401650	1816.5
2	4	kennel	Landscape wild animal	Right	image	401650	2041.7
2	4	kennel	Landscape wild animal	Left	image	401650	2533.7
1	4	kennel	Landscape wild animal	Right	head	1167	0.0
1	4	kennel	Landscape wild animal	Left	head	1167	0.0
2	4	kennel	Landscape wild animal	Right	head	1167	0.0
2	4	kennel	Landscape wild animal	Left	head	1167	8.4
1	4	kennel	Landscape wild animal	Right	object	11478	8.4
1	4	kennel	Landscape wild animal	Left	object	11478	1508.6
2	4	kennel	Landscape wild animal	Right	object	11478	0.0
2	4	kennel	Landscape wild animal	Left	object	11478	16.6
1	4	kennel	Landscape wild animal	Right	image	401650	3008.2
1	4	kennel	Landscape wild animal	Left	image	401650	3008.2
2	4	kennel	Landscape wild animal	Right	image	401650	2775.0
2	4	kennel	Landscape wild animal	Left	image	401650	1516.3
1	4	kennel	Single human	Right	head	21422	0.0
1	4	kennel	Single human	Left	head	21422	0.0
2	4	kennel	Single human	Right	head	21422	0.0
2	4	kennel	Single human	Left	head	21422	0.0
1	4	kennel	Single human	Right	object	167850	2075.1
1	4	kennel	Single human	Left	object	167850	1166.5
2	4	kennel	Single human	Right	object	167850	891.8
2	4	kennel	Single human	Left	object	167850	2641.9
1	4	kennel	Single human	Right	image	401650	2391.9
1	4	kennel	Single human	Left	image	401650	1341.9
2	4	kennel	Single human	Right	image	401650	2533.3
2	4	kennel	Single human	Left	image	401650	2783.5
1	4	kennel	Single dog	Right	head	18153	0.0
1	4	kennel	Single dog	Left	head	18153	0.0
1	4	kennel	Single dog	Right	object	92135	716.6
1	4	kennel	Single dog	Left	object	92135	591.6
1	4	kennel	Single dog	Right	image	399475	2649.8
1	4	kennel	Single dog	Left	image	399475	2416.4
1	4	kennel	Paired wild animals	Right	head right	18602	250.0
1	4	kennel	Paired wild animals	Left	head right	18602	33.4
2	4	kennel	Paired wild animals	Right	head right	18602	366.5
2	4	kennel	Paired wild animals	Left	head right	18602	0.0
1	4	kennel	Paired wild animals	Right	head left	20442	0.0
1	4	kennel	Paired wild animals	Left	head left	20442	83.1
2	4	kennel	Paired wild animals	Right	head left	20442	258.2
2	4	kennel	Paired wild animals	Left	head left	20442	858.5
1	4	kennel	Paired wild animals	Right	objects	188499	916.4
1	4	kennel	Paired wild animals	Left	objects	188499	458.6
2	4	kennel	Paired wild animals	Right	objects	188499	1066.6
2	4	kennel	Paired wild animals	Left	objects	188499	966.6
1	4	kennel	Paired wild animals	Right	object right	98350	882.9
1	4	kennel	Paired wild animals	Left	object right	98350	350.4
2	4	kennel	Paired wild animals	Right	object right	98350	291.6
2	4	kennel	Paired wild animals	Left	object right	98350	0.0
1	4	kennel	Paired wild animals	Right	object left	87472	0.0
1	4	kennel	Paired wild animals	Left	object left	87472	108.2
2	4	kennel	Paired wild animals	Right	object left	87472	766.7
2	4	kennel	Paired wild animals	Left	object left	87472	966.6
1	4	kennel	Paired wild animals	Right	image	398750	1425.1
1	4	kennel	Paired wild animals	Left	image	398750	616.7
2	4	kennel	Paired wild animals	Right	image	398750	1091.6
2	4	kennel	Paired wild animals	Left	image	398750	1041.6
1	4	kennel	Landscape dog	Right	head	4738	0.0
1	4	kennel	Landscape dog	Left	head	4738	0.0
2	4	kennel	Landscape dog	Right	head	4738	25.0
2	4	kennel	Landscape dog	Left	head	4738	0.0
1	4	kennel	Landscape dog	Right	object	25101	0.0
1	4	kennel	Landscape dog	Left	object	25101	166.4
2	4	kennel	Landscape dog	Right	object	25101	25.0
2	4	kennel	Landscape dog	Left	object	25101	0.0
1	4	kennel	Landscape dog	Right	image	401304	1491.6
1	4	kennel	Landscape dog	Left	image	401304	1395.5
2	4	kennel	Landscape dog	Right	image	401304	548.9
2	4	kennel	Landscape dog	Left	image	401304	215.5
1	4	kennel	Single wild animal	Right	head	22865	0.0
1	4	kennel	Single wild animal	Left	head	22865	0.0
2	4	kennel	Single wild animal	Right	head	22865	41.6
2	4	kennel	Single wild animal	Left	head	22865	150.1
1	4	kennel	Single wild animal	Right	object	166941	1549.6
1	4	kennel	Single wild animal	Left	object	166941	316.7
2	4	kennel	Single wild animal	Right	object	166941	2791.9
2	4	kennel	Single wild animal	Left	object	166941	2933.4
1	4	kennel	Single wild animal	Right	image	401650	1883.3
1	4	kennel	Single wild animal	Left	image	401650	2116.3
2	4	kennel	Single wild animal	Right	image	401650	2999.9
2	4	kennel	Single wild animal	Left	image	401650	2974.9
1	4	kennel	Paired dogs	Right	head right	14696	8.4
1	4	kennel	Paired dogs	Left	head right	14696	250.0
2	4	kennel	Paired dogs	Right	head right	14696	33.2
2	4	kennel	Paired dogs	Left	head right	14696	50.2
1	4	kennel	Paired dogs	Right	head left	15420	8.4
1	4	kennel	Paired dogs	Left	head left	15420	0.0
2	4	kennel	Paired dogs	Right	head left	15420	0.0
2	4	kennel	Paired dogs	Left	head left	15420	0.0
1	4	kennel	Paired dogs	Right	objects	149248	1950.9
1	4	kennel	Paired dogs	Left	objects	149248	991.7
2	4	kennel	Paired dogs	Right	objects	149248	983.3
2	4	kennel	Paired dogs	Left	objects	149248	133.4
1	4	kennel	Paired dogs	Right	object right	70316	1767.5
[truncated: 10,613 more rows]

## Sheet: Description of data
Description of data file
Day=First or second day of the experiment
Subject= The subject ID of each participant
Group= The subject group (Family dog, Kennel dog) of each participant
Stimuluscategory= The category of the stimulus (Landscape dog, Landscape human, Landscape wild animal, Single dog, Single human, Single wild animal, Paired dogs, Paired humans, Paired wild animals) that was displayed in the experiment
Eye= Dog's left or right eye
AOI= Area of interest		(body AOI was calculated by subtracting head AOI from object AOI)
AOI size (px) = Area of interest size in pixels
Gaze time (ms) = Sum of durations of all fixations and saccades (in milliseconds) that hit the AOI
